# Supplementary material for: Dynamicasome—a molecular dynamics-guided and AI-driven pathogenicity prediction catalogue for all genetic mutations
Source: Commun Biol. 2025 Jul 7;8:958. doi: 10.1038/s42003-025-08334-y (PMC12234709; doi:10.1038/s42003-025-08334-y)
Supplement: Supplementary file 3 — Supplementary Data 1 [file 42003_2025_8334_MOESM3_ESM.zip]

Archive with 61 entries (44 files):
- PMM2-mutation-prediction-with-AI/
- __MACOSX/._PMM2-mutation-prediction-with-AI
- PMM2-mutation-prediction-with-AI/.DS_Store
- __MACOSX/PMM2-mutation-prediction-with-AI/._.DS_Store
- PMM2-mutation-prediction-with-AI/RF_Model_May9th.ipynb
- PMM2-mutation-prediction-with-AI/DNN_Model_May9th.ipynb
- PMM2-mutation-prediction-with-AI/SemiSupervised_may10th.ipynb
- PMM2-mutation-prediction-with-AI/Balanced_SMOTE_X_Fetures.xlsx
- PMM2-mutation-prediction-with-AI/Logistic_Regression_Model_May10th.ipynb
- PMM2-mutation-prediction-with-AI/README.md
- __MACOSX/PMM2-mutation-prediction-with-AI/._README.md
- PMM2-mutation-prediction-with-AI/DecissionTree_Model_SignificantFeatureMay10th.ipynb
- PMM2-mutation-prediction-with-AI/Latest_AllModel_WithOutSide_Program_May10th_2024.xlsx
- PMM2-mutation-prediction-with-AI/MutR_10ScaledF_cata_NumCata.xlsx
- PMM2-mutation-prediction-with-AI/SVM_Model_May10th.ipynb
- PMM2-mutation-prediction-with-AI/Balanced_SMOTE_Y_Labels.xlsx
- PMM2-mutation-prediction-with-AI/.git/
- PMM2-mutation-prediction-with-AI/LICENSE.txt
- __MACOSX/PMM2-mutation-prediction-with-AI/._LICENSE.txt
- PMM2-mutation-prediction-with-AI/KNN_Model_May10th.ipynb
- PMM2-mutation-prediction-with-AI/.git/config
- PMM2-mutation-prediction-with-AI/.git/objects/
- PMM2-mutation-prediction-with-AI/.git/HEAD
- PMM2-mutation-prediction-with-AI/.git/info/
- PMM2-mutation-prediction-with-AI/.git/logs/
- PMM2-mutation-prediction-with-AI/.git/description
- PMM2-mutation-prediction-with-AI/.git/hooks/
- PMM2-mutation-prediction-with-AI/.git/refs/
- PMM2-mutation-prediction-with-AI/.git/index
- PMM2-mutation-prediction-with-AI/.git/packed-refs
- PMM2-mutation-prediction-with-AI/.git/objects/pack/
- PMM2-mutation-prediction-with-AI/.git/objects/info/
- PMM2-mutation-prediction-with-AI/.git/info/exclude
- PMM2-mutation-prediction-with-AI/.git/logs/HEAD
- PMM2-mutation-prediction-with-AI/.git/logs/refs/
- PMM2-mutation-prediction-with-AI/.git/hooks/commit-msg.sample
- PMM2-mutation-prediction-with-AI/.git/hooks/pre-rebase.sample
- PMM2-mutation-prediction-with-AI/.git/hooks/pre-commit.sample
- PMM2-mutation-prediction-with-AI/.git/hooks/applypatch-msg.sample
- PMM2-mutation-prediction-with-AI/.git/hooks/fsmonitor-watchman.sample
- PMM2-mutation-prediction-with-AI/.git/hooks/pre-receive.sample
- PMM2-mutation-prediction-with-AI/.git/hooks/prepare-commit-msg.sample
- PMM2-mutation-prediction-with-AI/.git/hooks/post-update.sample
- PMM2-mutation-prediction-with-AI/.git/hooks/pre-merge-commit.sample
- PMM2-mutation-prediction-with-AI/.git/hooks/pre-applypatch.sample
- PMM2-mutation-prediction-with-AI/.git/hooks/pre-push.sample
- PMM2-mutation-prediction-with-AI/.git/hooks/update.sample
- PMM2-mutation-prediction-with-AI/.git/hooks/push-to-checkout.sample
- PMM2-mutation-prediction-with-AI/.git/refs/heads/
- PMM2-mutation-prediction-with-AI/.git/refs/tags/
- PMM2-mutation-prediction-with-AI/.git/refs/remotes/
- PMM2-mutation-prediction-with-AI/.git/objects/pack/pack-b26756d039dae79400ff63c14c624007b6ff92da.pack
- PMM2-mutation-prediction-with-AI/.git/objects/pack/pack-b26756d039dae79400ff63c14c624007b6ff92da.idx
- PMM2-mutation-prediction-with-AI/.git/logs/refs/heads/
- PMM2-mutation-prediction-with-AI/.git/logs/refs/remotes/
- PMM2-mutation-prediction-with-AI/.git/refs/heads/main
- PMM2-mutation-prediction-with-AI/.git/refs/remotes/origin/
- PMM2-mutation-prediction-with-AI/.git/logs/refs/heads/main
- PMM2-mutation-prediction-with-AI/.git/logs/refs/remotes/origin/
- PMM2-mutation-prediction-with-AI/.git/refs/remotes/origin/HEAD
- PMM2-mutation-prediction-with-AI/.git/logs/refs/remotes/origin/HEAD
