# Supplementary material for: Dynamicasome—a molecular dynamics-guided and AI-driven pathogenicity prediction catalogue for all genetic mutations
Source: Commun Biol. 2025 Jul 7;8:958. doi: 10.1038/s42003-025-08334-y (PMC12234709; doi:10.1038/s42003-025-08334-y)
Supplement: Supplementary file 3 — Supplementary Data 1 [file 42003_2025_8334_MOESM3_ESM.zip › PMM2-mutation-prediction-with-AI/DNN_Model_May9th.ipynb]

# %% [markdown]
# Data Importing

# %% [code]
path = 'MutR_10ScaledF_cata_NumCata.xlsx'

# %% [code]
# ls gdrive/MyDrive/PMM2/Data/

# %% [markdown]
# Import Libraries

# %% [code]
import pandas as pd
import numpy as np
from sklearn.model_selection import train_test_split
from sklearn.semi_supervised import LabelSpreading
from sklearn.metrics import classification_report, confusion_matrix, roc_curve, auc, accuracy_score
import matplotlib.pyplot as plt
from sklearn.preprocessing import label_binarize
from sklearn.multiclass import OneVsRestClassifier
from sklearn.ensemble import RandomForestClassifier
from sklearn.preprocessing import StandardScaler
from sklearn.model_selection import train_test_split
from sklearn.metrics import accuracy_score
from sklearn.ensemble import RandomForestClassifier
from keras.models import Sequential
from keras.layers import LSTM
from keras.layers import Dense, Dropout

# %% [markdown]
# Put the whole data (imbalaanced- known_Unknown)data in Panda DataFrame

# %% [code]
df_Unbalanced = pd.read_excel(path)

# %% [code]
df_Unbalanced.shape

# %% [code]
df_Unbalanced.columns

# %% [markdown]
# Put the SMOTE (On KNOWN) data in DataFrame

# %% [code]
df_balanced_Smore_X = pd.read_excel('Balanced_SMOTE_X_Fetures.xlsx')

# %% [code]
df_balanced_Smore_X

# %% [code]
df_balanced_Smore_Y = pd.read_excel('Balanced_SMOTE_Y_Labels.xlsx')

# %% [code]
# df_balanced_Smore_Y

# %% [markdown]
# Split the SMOTE DATA For DNN MOdel

# %% [code]
# Split the data into training and testing sets
X_train, X_test, y_train, y_test = train_test_split(df_balanced_Smore_X, df_balanced_Smore_Y, test_size=0.2, random_state=42)


# %% [code]
# # Print unique classes in y_train to ensure all are accounted for
# unique_classes_in_y_train = np.unique(y_train)
# print("Unique classes in y_train:", unique_classes_in_y_train)

# # Your previously defined classes array
# print("Classes array passed to compute_class_weight:", classes)

# %% [markdown]
# SCALE The Feature

# %% [code]
# Scale the features
scaler = StandardScaler()
X_train_scaled = scaler.fit_transform(X_train)
X_test_scaled = scaler.transform(X_test)

# %% [code]
y_train

# %% [markdown]
# Train The MOdel on SMOTE splitted train data

# %% [code]
# # Convert classes from 1, 2, 3 to 0, 1, 2
y_train.loc[y_train['location'] == 3, 'location'] = 2
y_test.loc[y_test['location'] == 3, 'location'] = 2

# Display the updated DataFrame to confirm changes
# print(y_train)


# %% [code]
y_train

# %% [code]

# # One-hot encode the labels
y_train_encoded = to_categorical(y_train, num_classes=3)
y_test_encoded = to_categorical(y_test, num_classes=3)

# %% [code]
y_train_encoded

# %% [code]
from tensorflow.keras.models import Sequential
from tensorflow.keras.layers import Dense, Dropout

model = Sequential()
model.add(Dense(120, input_dim=X_train.shape[1], activation='relu'))
model.add(Dropout(0.5))
model.add(Dense(72, activation='relu'))
model.add(Dropout(0.5))
model.add(Dense(3, activation='softmax'))  # Output layer for 3 classes

# %% [code]
model.compile(optimizer='adam', loss='categorical_crossentropy', metrics=['accuracy'])

# %% [code]
# Set up early stopping
from keras.callbacks import EarlyStopping
early_stopping = EarlyStopping(monitor='val_loss', patience=5)

# %% [code]
# Train the model
#rf_model.fit(X_train_scaled, y_train)
# Train the model with class weights
history = model.fit(X_train_scaled, y_train_encoded, epochs=900, batch_size=10, validation_split=0.2, callbacks=[early_stopping], verbose=1)

# %% [markdown]
# Test The train model on SMOTE tested DAta

# %% [code]
# Evaluate the model
loss, accuracy = model.evaluate(X_test_scaled, y_test_encoded)
print(f'Test Loss: {loss}, Test Accuracy: {accuracy}')


# %% [markdown]
# PLoting now Confusion Matrix

# %% [code]
# Assuming X_test is your features from the test set
y_pred_probs = model.predict(X_test_scaled)
y_pred = np.argmax(y_pred_probs, axis=1)  # Convert probabilities to class labels

# %% [code]
y_pred

# %% [code]
y_true = np.argmax(y_test_encoded, axis=1)  # Make sure y_test_encoded is the one-hot encoded true labels


# %% [code]
y_true

# %% [code]
conf_mat = confusion_matrix(y_true, y_pred)
plt.figure(figsize=(8, 6))
sns.heatmap(conf_mat, annot=True, fmt='d', cmap='Blues', xticklabels=[0, 1, 3], yticklabels=[0, 1, 3])
plt.title('Confusion Matrix')
plt.xlabel('Predicted Label')
plt.ylabel('True Label')
plt.show()

# %% [markdown]
# Plotting ROC on SMOTE tested Data predicted By Semi-Supervised Model

# %% [code]
from sklearn.metrics import roc_curve, auc
from sklearn.preprocessing import label_binarize

# Binarize the labels for all classes
y_test_binarized = label_binarize(y_true, classes=[0, 1, 2])

# Compute ROC curve and ROC AUC for each class
fpr = dict()
tpr = dict()
roc_auc = dict()
n_classes = 3

for i in range(n_classes):
    fpr[i], tpr[i], _ = roc_curve(y_test_binarized[:, i], y_pred_probs[:, i])
    roc_auc[i] = auc(fpr[i], tpr[i])

# Plotting
colors = ['blue', 'red', 'green']
name = ['Class 0', 'Class 1', 'Class 3']
for i, color in zip(range(n_classes), colors):
    plt.plot(fpr[i], tpr[i], color=color, label='ROC curve of class {0} (area = {1:0.2f})'.format(name[i], roc_auc[i]))

plt.plot([0, 1], [0, 1], 'k--')
plt.xlim([0.0, 1.0])
plt.ylim([0.0, 1.05])
plt.xlabel('False Positive Rate')
plt.ylabel('True Positive Rate')
plt.title('Receiver Operating Characteristic for each class')
plt.legend(loc="lower right")
plt.show()


# %% [code]
# import joblib
# joblib.dump(model,'/content/gdrive/My Drive/Naeyma/PMM2/10_Feautre_Balanced_Data/MOdel/DNN/DNN_model_May10th.h5')

# %% [markdown]
#Find how many of the 1297 UNKNOWN data are predicted as B, DM or ambiguous by the SemiSupervised Model

# %% [code]
df_unknown = df_Unbalanced[df_Unbalanced['HGMD_Clinvar_1_clinvar_call_1_alphaMi'] == 'Unknown']

# %% [code]
df_unknown

# %% [code]
X_unknown = df_unknown.drop(['Mut_aranged', 'HGMD_Clinvar_1_clinvar_call_1_alphaMi', 'location', ], axis=1)
y_unknown= df_unknown['location']

# %% [code]
# scaler = StandardScaler()
X_unknown_scaled = scaler.fit_transform(X_unknown)
pred_unknown  = model.predict(X_unknown_scaled)

# %% [code]
pred_unknown

# %% [markdown]
***# Convert probabilities (pred_unknown) to class labels (predicted_labels)***

# %% [code]
predicted_labels = np.argmax(pred_unknown, axis=1)

# %% [code]
predicted_labels

# %% [code]
unique_elements = np.unique(predicted_labels)
unique_elements

# %% [code]
num_categories = len(unique_elements)

# %% [code]
print("Unique categories:", unique_elements)
print("Number of unique categories:", num_categories)

# %% [code]
unique_elements, counts = np.unique(predicted_labels, return_counts=True)

# %% [code]
for category, count in zip(unique_elements, counts):
    print(f"Category {category} appears {count} times.")

# %% [markdown]
# Make a dataframe where we added a SSM(semi supervised Model) predicted label with our original UNKNOWN existing DataFrame and SAVE them

# %% [code]
predicted_labels

# %% [code]
# df_SS_Unkown = pd.DataFrame(predicted_labels, columns=['PredictedCategory_DNN'])

# %% [code]
df_unknown['predicted_DNN'] = predicted_labels

# %% [code]
df_unknown.loc[df_unknown['predicted_DNN'] == 2, 'predicted_DNN'] = 3

# %% [code]
df_unknown.to_excel('/content/gdrive/My Drive/Naeyma/PMM2/10_Feautre_Balanced_Data/Data/UNKNOWN/Unknown_PreictedByDNN.xlsx')

# %% [code]
df_unknown

# %% [markdown]
# Plot The Mutated Residue which are Unknown but now Predicted by SS

# %% [code]
import pandas as pd
import seaborn as sns
import matplotlib.pyplot as plt

# Prepare data for heatmap
heatmap_data = pd.crosstab(df_unknown['Mut_aranged'], df_unknown['predicted_DNN'])

# Create a heatmap
plt.figure(figsize=(10, 12))
sns.heatmap(heatmap_data, annot=True, cmap='viridis', fmt='d')
plt.title('Heatmap of Mutation Arrangements by Predicted Categories')
plt.xlabel('Predicted Category')
plt.ylabel('Mutation Arranged')
plt.show()


# %% [code]
# Category 0 appears 765 times.
# Category 1 appears 446 times.
# Category 2 appears 86 times.

# %% [code]
import matplotlib.pyplot as plt

# Data preparation
categories = ['Damaging', 'Benign', 'Ambiguous']
counts = [446, 765, 86]  # Corresponding counts for each category


# %% [code]
# Colors
colors = plt.cm.viridis([0.2, 0.5, 0.8])

# Plotting the pie chart
fig, ax = plt.subplots()
wedges, texts, autotexts = ax.pie(counts, labels=categories, autopct='%1.1f%%', startangle=90, colors=colors)

# Beautify the plot
ax.set_title('Distribution of Predicted Categories')
plt.setp(autotexts, size=8, weight="bold", color="white")

# Display the plot
plt.show()

# %% [code]
tpr
