# Supplementary material for: Dynamicasome—a molecular dynamics-guided and AI-driven pathogenicity prediction catalogue for all genetic mutations
Source: Commun Biol. 2025 Jul 7;8:958. doi: 10.1038/s42003-025-08334-y (PMC12234709; doi:10.1038/s42003-025-08334-y)
Supplement: Supplementary file 3 — Supplementary Data 1 [file 42003_2025_8334_MOESM3_ESM.zip › PMM2-mutation-prediction-with-AI/Balanced_SMOTE_X_Fetures.xlsx]

## Sheet: Sheet1
RG	SASA	RMSD	Tensor of inertia	Free energy of stability	Contact	Total H bonds	Helix	Beta	Coil
2.16188	1.07414	0.322571	2.93694	-0.32447	0.72935	-2.83441	-0.332571	-0.414533	0.508718
-0.605843	-0.0186214	0.565498	-0.586374	-0.201347	-0.526839	0.133637	-1.6986	-0.414533	1.74205
-0.663143	-0.188479	-0.907112	-2.56624	-0.0556867	-1.02931	0.727247	-1.36131	0.772914	0.818944
0.844599	-0.198932	-0.999696	-1.41374	-0.437461	-1.28055	-0.0642329	0.350445	-0.414533	-0.104167
1.7967	-0.612364	0.226185	0.102863	-0.414795	0.980588	1.51873	1.04189	0.772914	-1.32994
0.430701	1.01885	0.636643	0.125567	-0.0369237	-0.526839	-0.657843	2.40793	-1.5875	-1.32994
-1.45876	-0.92657	0.497906	0.196265	-0.131567	-0.275601	0.727247	1.37919	0.772914	-1.64016
-0.563889	0.790239	0.19941	-0.225247	0.166033	0.72935	0.529377	0.013153	0.179191	-0.104167
-0.108514	-0.96083	-1.22403	-0.780957	-0.0823726	1.23183	0.925117	0.350445	0.772914	-0.717052
1.48892	1.29079	-0.523839	0.917927	-0.0646715	0.72935	-2.2408	-0.678296	0.772914	0.206059
-0.242745	1.80483	0.404407	-0.289779	-0.0403045	0.980588	-1.05358	-0.332571	-0.993775	0.818944
1.853	1.87991	-0.150995	0.932041	-0.0947633	-0.778077	2.31021	1.04189	0.179191	-1.02728
-0.899929	-1.59142	-0.606166	-1.25077	0.284159	0.226874	-0.855713	0.69617	0.179191	-0.717052
0.378195	-0.649513	-0.628156	0.869667	0.159555	-0.275601	-0.855713	0.69617	0.772914	-1.02728
0.999529	-0.010979	-1.56026	0.103046	-0.129788	-0.778077	-1.64719	-1.36131	1.94588	0.206059
1.16636	1.09011	0.128921	2.10407	0.0504991	0.72935	0.727247	0.350445	-0.414533	-0.104167
1.73793	0.274931	2.3806	-0.442501	0.05826	2.23678	-0.855713	1.37919	-0.414533	-1.02728
2.18101	1.36038	1.30594	-0.177022	-0.2277	-0.0243635	-1.64719	0.350445	0.179191	-0.414392
-1.28743	2.18688	1.09477	-0.290714	-0.0471938	-2.03427	-1.84506	-1.01559	0.772914	0.508718
1.00192	-1.24163	-0.422938	1.42031	-0.0589453	1.23183	0.529377	-0.332571	0.772914	-0.104167
0.72069	1.84634	0.31843	0.836639	-0.0501464	-0.0243635	0.529377	0.69617	-1.5875	0.206059
-0.567005	-0.219437	-0.379125	-1.05088	-0.237746	0.72935	0.133637	0.350445	-2.18122	0.818944
-1.21437	0.68208	0.838189	-0.874827	0.00501747	0.226874	-0.262103	-1.01559	1.94588	-0.104167
0.182221	-0.376866	-0.914246	0.193431	-0.0886757	-0.778077	0.727247	-2.39005	0.179191	2.05228
0.459334	0.280323	-0.776235	0.0814846	-0.0181094	-1.02931	-0.0642329	-0.332571	-1.5875	1.12917
-0.660991	0.175432	-0.520945	0.0818168	-0.100597	-0.0243635	1.12299	1.04189	-0.414533	-0.717052
0.126529	3.00106	1.01766	1.85346	-0.090612	-1.78303	-0.0642329	0.350445	0.772914	-0.717052
0.659801	0.723514	1.05174	1.45547	-0.0762769	1.98554	-0.657843	1.04189	-0.414533	-0.717052
-1.07861	0.190145	0.74919	-0.430756	-0.0271982	-0.275601	-0.262103	1.04189	1.35216	-1.64016
-1.75261	-2.0015	0.350456	-0.190002	-0.205722	0.478112	-1.44932	1.04189	0.772914	-1.32994
-1.41124	-0.370709	0.960046	-0.971277	0.0845274	0.478112	-2.63654	0.350445	0.179191	-0.414392
0.674421	-0.00252549	-0.66506	1.69597	0.089612	-0.275601	1.7166	0.350445	3.71257	-2.25305
0.401558	1.38957	0.678944	0.341212	0.284714	-0.526839	-1.05358	0.69617	1.35216	-1.32994
-0.409689	0.335054	0.127854	-1.31062	-0.2129	-1.28055	0.133637	0.350445	0.772914	-0.717052
-0.636017	-0.672452	-0.614467	0.735164	0.042126	0.478112	0.925117	0.013153	0.772914	-0.414392
0.289903	-0.217061	0.629873	-2.04456	-0.245348	-1.53179	0.727247	0.013153	0.179191	-0.104167
0.675406	0.827309	0.432815	0.794071	-0.0545806	0.980588	0.133637	1.37919	-0.414533	-1.02728
1.07898	0.239495	2.25021	-1.806	-0.157315	0.478112	0.133637	-2.04433	0.179191	1.74205
0.0841056	0.320054	-1.80226	1.03631	-0.173694	-0.0243635	0.133637	0.013153	1.35216	-0.717052
1.49693	0.689928	-0.492091	0.792409	0.0101062	-0.0243635	0.727247	-1.01559	1.94588	-0.104167
-0.533255	1.33441	-0.459849	-0.289865	0.0790641	-0.0243635	1.12299	1.37919	1.94588	-2.25305
0.0265477	0.570757	-0.100297	0.817301	-0.0208572	0.226874	0.331507	0.350445	-0.993775	0.206059
-1.39842	-0.115048	0.173126	0.815995	0.0193056	-0.275601	0.727247	0.69617	0.772914	-1.02728
-0.434398	-0.778246	0.643688	0.730732	0.541784	-1.28055	0.925117	-2.04433	0.179191	1.74205
0.870714	-1.05186	-1.105	-2.01402	0.550766	1.7343	-0.262103	0.350445	0.179191	-0.414392
0.0112044	0.0978652	-1.22792	-0.5179	-0.0361821	0.478112	0.331507	-2.72735	-0.414533	2.66517
0.769681	-1.03881	0.479745	0.0815837	-0.0681935	0.72935	0.727247	-0.678296	0.772914	0.206059
-0.487546	-0.571056	1.01192	-0.820104	0.393862	0.226874	0.133637	1.72491	-1.5875	-0.717052
1.71217	0.834163	-0.754526	0.253698	-0.118667	-0.275601	0.727247	0.013153	2.5396	-1.32994
-1.20559	-0.631944	-0.344214	-1.27937	-0.146992	-0.275601	-0.855713	0.350445	1.35216	-1.02728
-0.153892	0.526845	-1.22851	1.61737	0.0635036	-0.275601	-0.855713	0.013153	0.772914	-0.414392
0.444695	0.120233	-0.700985	1.92869	-0.335924	0.72935	-0.262103	1.04189	0.179191	-1.02728
0.510154	-1.83821	-0.619315	-0.813964	0.126127	-1.53179	-1.05358	-1.01559	-0.414533	1.12917
-1.14337	2.26223	1.19624	-1.81858	-0.164847	0.226874	-1.05358	0.69617	0.179191	-0.717052
0.915426	-0.457734	0.217323	1.73319	0.370002	0.478112	-0.262103	0.350445	-0.993775	0.206059
0.907715	0.38614	-1.46285	0.00115549	-0.183011	0.980588	1.32086	1.04189	1.94588	-1.95039
0.768858	1.5557	-1.46285	1.03114	-0.234292	-0.275601	-0.459973	-0.678296	0.772914	0.206059
-0.19434	-1.31211	-1.00398	0.154639	-0.07953	-0.0243635	1.32086	0.013153	0.179191	-0.104167
-0.634463	-0.308815	1.46644	-0.439929	0.647442	-1.02931	-1.64719	0.013153	0.179191	-0.104167
-0.207352	-0.0708844	-1.2365	-0.307553	-0.178556	0.72935	-1.64719	-1.01559	-0.414533	1.12917
-1.67136	-0.882761	1.61378	-1.22088	0.0456643	0.478112	-0.459973	-1.01559	0.772914	0.508718
2.04845	-0.100037	0.878591	1.40176	0.182035	-1.28055	0.727247	1.04189	-0.414533	-0.717052
1.17978	1.7131	-1.12995	1.37817	0.0716123	-0.526839	-1.64719	0.69617	-0.414533	-0.414392
-0.513182	0.234012	-0.942327	-1.10442	0.390967	-0.0243635	-1.64719	-1.36131	0.772914	0.818944
-1.09989	0.175249	1.03845	0.248874	-0.181325	-0.778077	-1.05358	0.350445	0.772914	-0.717052
-1.08142	-2.09784	0.569486	0.165917	0.241905	0.478112	-1.05358	0.350445	-0.993775	0.206059
0.429107	0.966757	-1.28593	0.368449	0.631854	-1.53179	-0.262103	-1.36131	0.179191	1.12917
-0.605893	-0.0841815	0.363104	-0.670337	0.927173	0.226874	-0.459973	-1.36131	1.35216	0.508718
2.30811	1.00705	1.92036	2.37475	-0.681857	-0.526839	-0.0642329	0.013153	1.35216	-0.717052
-0.258965	-0.0739688	-1.05734	-1.35164	0.157518	-2.53674	0.727247	0.350445	0.179191	-0.414392
1.38543	-1.1329	1.17459	0.726644	-0.130787	0.478112	1.7166	1.04189	-0.414533	-0.717052
0.308812	-3.14139	-1.37748	-0.322369	-0.0816955	-0.526839	-1.05358	0.350445	-1.5875	0.508718
-0.34332	-0.472516	-0.942879	0.436682	-0.166713	1.48306	-0.855713	-0.332571	-0.993775	0.818944
0.638816	1.56799	0.730723	0.188492	0.538806	-2.53674	-0.855713	0.350445	0.772914	-0.717052
-0.916921	-0.52495	0.374261	-2.98359	-0.310569	0.980588	-0.0642329	0.013153	0.179191	-0.104167
0.225245	-0.436029	-0.13617	1.58992	-0.16915	0.72935	-1.44932	0.350445	0.772914	-0.717052
-2.02306	-0.650016	1.5589	-0.127625	0.0258052	1.7343	-0.459973	0.013153	0.772914	-0.414392
1.05771	-0.198406	-0.426117	-0.430886	-0.0525973	0.72935	1.32086	-0.678296	1.94588	-0.414392
1.16301	1.22735	1.25562	0.324205	-0.103177	0.226874	0.133637	1.04189	0.772914	-1.32994
0.442515	0.0485152	-0.119795	1.30913	-0.0959793	1.23183	-0.0642329	1.04189	-0.414533	-0.717052
-0.86825	0.119867	-0.463048	-0.769551	-0.124581	-0.526839	-0.855713	0.013153	0.772914	-0.414392
-1.64042	0.845015	0.663797	-0.965296	0.0320214	-0.275601	1.32086	-0.332571	-0.414533	0.508718
0.436245	0.230973	-1.27176	0.398703	-0.172125	-0.778077	-0.0642329	-1.6986	0.772914	1.12917
-0.470656	0.204767	-1.37607	-0.200856	0.102438	-0.526839	0.727247	0.013153	1.94588	-1.02728
0.47706	-0.763932	0.252549	1.55469	0.363157	-2.2855	0.925117	0.013153	0.179191	-0.104167
-2.75756	-1.59786	2.22423	-0.733332	-0.0561227	0.980588	-0.262103	0.013153	-0.993775	0.508718
1.96991	2.06412	2.60188	1.05304	-0.772502	-0.0243635	-1.44932	1.72491	-0.414533	-1.32994
-0.740567	0.436027	0.46949	0.325963	0.102934	0.72935	-1.44932	0.013153	0.179191	-0.104167
-0.212622	0.86672	-0.598741	-1.18888	0.144683	-2.53674	0.331507	0.013153	0.179191	-0.104167
0.562304	-0.703136	-0.164097	-0.347404	-0.420706	-1.78303	0.727247	0.013153	0.772914	-0.414392
1.34421	1.10034	-0.827116	-1.00602	-0.0651126	1.23183	-0.0642329	-1.01559	0.179191	0.818944
-2.14817	0.1227	1.20859	-2.06063	-0.290929	-1.28055	0.925117	0.69617	-0.414533	-0.414392
-0.112633	-0.470779	-0.241701	-0.358716	-0.454328	1.98554	0.727247	1.37919	0.772914	-1.64016
-0.515086	-1.98298	0.655789	0.401664	-0.522999	0.72935	-0.459973	-1.01559	1.35216	0.206059
0.0272795	-1.01462	-0.766081	-0.287315	-0.651109	0.478112	0.925117	-2.04433	-0.414533	2.05228
-0.62996	-0.00860285	0.797414	-0.295253	-0.565129	3.49297	-0.657843	-1.6986	-0.414533	1.74205
-1.99629	0.0691805	2.15731	-0.904592	-0.589488	0.226874	0.133637	-0.332571	0.772914	-0.104167
1.28939	-0.464359	1.71374	-1.46389	-0.208856	-0.275601	-0.459973	1.04189	0.772914	-1.32994
1.35025	1.43739	-0.359245	2.39665	-0.417945	-1.02931	0.727247	1.04189	-0.414533	-0.717052
-1.80347	-0.329435	0.300799	0.757984	-0.0587911	-1.53179	-0.657843	-1.01559	0.179191	0.818944
0.712461	0.296293	-1.29106	-0.0988386	-0.143316	0.226874	-0.262103	-0.332571	-2.18122	1.43183
-0.79758	-0.989948	-0.955041	-1.48956	-0.545707	1.98554	0.133637	-1.36131	0.772914	0.818944
1.34105	-0.561963	-0.0743987	0.0329106	-0.465575	2.99049	0.331507	-0.678296	-0.993775	1.12917
0.58749	1.43921	0.404553	1.07782	-0.41261	0.478112	2.31021	1.72491	0.179191	-1.64016
-0.750305	-1.27692	-0.569139	-0.851462	-0.221749	-1.53179	0.331507	1.37919	0.179191	-1.32994
-1.05912	0.419828	1.32093	-0.362548	-0.289293	-0.778077	0.133637	-0.678296	0.772914	0.206059
1.25815	1.47624	-0.844788	0.384398	-0.162584	-0.526839	0.331507	0.69617	-0.993775	-0.104167
0.105176	0.298852	-0.247701	0.268512	0.672693	0.980588	0.331507	0.013153	0.179191	-0.104167
0.191118	0.845244	-0.391752	0.941812	-0.0718662	0.72935	-0.262103	1.37919	1.35216	-1.95039
-0.0989326	-0.239908	-0.799107	0.443385	-0.0856389	0.478112	1.12299	-1.01559	-0.993775	1.43183
0.399132	1.72195	0.207997	-1.96273	-0.139668	-0.526839	-0.262103	1.04189	0.179191	-1.02728
-0.388788	-0.93379	-0.847679	-0.271645	0.175002	-0.0243635	1.32086	0.350445	0.179191	-0.414392
1.04002	-0.49317	-0.449087	0.981388	-0.300148	0.478112	1.32086	1.37919	0.772914	-1.64016
0.180051	0.451198	0.0119674	-0.0572755	0.509681	1.48306	0.133637	0.013153	-0.993775	0.508718
0.224206	-1.1199	-0.69624	0.157098	0.0492283	-1.02931	-1.44932	0.350445	-0.414533	-0.104167
0.479498	0.117011	0.56336	0.455551	0.396626	-1.28055	-0.855713	0.013153	0.179191	-0.104167
-0.848024	-0.5292	0.211308	-0.301017	0.0449452	-0.0243635	0.331507	-2.39005	-0.414533	2.35494
1.28561	-1.08359	-0.833061	0.681446	0.285012	-0.0243635	-0.262103	-0.678296	-0.414533	0.818944
0.0888919	-1.24265	0.178876	0.0331274	0.0540023	0.478112	-0.459973	1.04189	-2.18122	0.206059
-2.0306	-1.07576	1.18373	-2.01738	0.000235861	0.478112	1.32086	0.69617	-0.414533	-0.414392
0.0406173	-0.7855	-1.24236	-1.08694	0.727758	0.980588	0.133637	-0.332571	0.179191	0.206059
0.987501	1.05178	-0.552686	0.696449	0.186392	-1.53179	0.529377	-1.01559	-0.414533	1.12917
0.362592	-0.15896	-2.18239	-1.19368	-0.0228148	-1.28055	-0.459973	1.04189	0.772914	-1.32994
-2.21459	-0.503771	1.96701	-0.33106	-0.525477	-0.275601	-0.0642329	0.350445	0.772914	-0.717052
-1.31125	0.997223	-0.113764	-0.197843	-0.220513	0.478112	-1.44932	0.013153	0.772914	-0.414392
-0.823885	-0.308518	-1.47371	-1.02361	-0.49561	-0.778077	-0.459973	0.350445	0.179191	-0.414392
-0.792718	2.07263	1.03139	-0.087998	-0.822731	0.478112	-0.855713	0.013153	1.94588	-1.02728
0.602361	0.238193	-0.673625	-0.123547	-0.131571	0.478112	0.727247	0.013153	0.179191	-0.104167
-0.680239	-0.127271	-0.0822825	0.359524	0.0088812	-2.03427	-0.657843	0.013153	0.179191	-0.104167
0.141435	-0.19547	0.990117	1.34706	0.215323	-0.526839	-1.25145	0.350445	0.772914	-0.717052
-0.660653	0.855376	0.484507	-0.761458	-0.0957718	-0.778077	-2.2408	-0.678296	0.179191	0.508718
-0.483037	-0.217724	-0.346854	-0.679831	0.0387789	-0.275601	1.12299	0.013153	0.179191	-0.104167
-0.73505	-0.755364	-0.951537	-0.457908	0.141743	-1.53179	-1.64719	0.69617	0.772914	-1.02728
-0.572311	0.906132	-0.756479	0.594127	-0.21306	0.478112	-2.43867	0.013153	0.772914	-0.414392
-0.5779	-0.696122	-1.23982	-1.58579	-0.0346836	-0.778077	1.91447	0.013153	0.772914	-0.414392
0.714215	-0.763841	1.93255	0.226584	0.487635	1.23183	1.32086	-1.36131	0.772914	0.818944
1.08155	-0.582982	1.11849	0.802214	-0.134645	-0.275601	-0.459973	-2.04433	-0.993775	2.35494
0.24288	-0.525122	0.231137	0.954866	-0.179981	0.226874	-0.0642329	2.07064	0.179191	-1.95039
0.838444	-0.0144517	0.0102581	-1.96493	0.439115	-0.526839	0.925117	0.013153	-2.18122	1.12917
-1.43923	-0.646623	1.36088	0.616419	0.0636655	-0.0243635	-1.05358	-0.332571	0.772914	-0.104167
-0.762015	0.831901	0.852001	-1.17557	-0.0627013	-0.526839	-0.0642329	-0.678296	-0.414533	0.818944
-0.843663	-1.18921	0.070259	0.131952	-0.261555	1.48306	-0.262103	-1.6986	0.772914	1.12917
0.871582	-0.00120035	-0.532357	-0.19741	0.118779	-0.778077	0.133637	0.013153	0.772914	-0.414392
1.62589	1.86715	1.33257	-0.152518	0.714783	-0.526839	0.331507	2.07064	-0.414533	-1.64016
1.35024	1.32321	-0.937176	0.37388	0.282763	0.478112	-0.855713	0.350445	-0.414533	-0.104167
0.556676	0.30365	-0.738744	0.0372378	3.73446	1.7343	0.925117	-0.678296	0.772914	0.206059
0.210585	-0.00177153	-0.135693	0.146547	0.0327544	1.48306	-0.657843	-1.01559	0.179191	0.818944
-2.19122	-0.198737	1.61402	-0.591841	0.0923806	-1.02931	0.529377	-1.36131	0.179191	1.12917
-0.668614	-0.770375	-0.128851	1.31836	0.675618	-0.778077	0.529377	1.04189	0.772914	-1.32994
0.783763	1.16456	-0.511764	0.11814	0.602039	-0.275601	-1.05358	0.69617	-0.414533	-0.414392
-0.770796	0.615058	-0.250298	-0.112782	-0.683335	0.72935	0.133637	0.013153	0.772914	-0.414392
-1.20816	-0.0239219	-0.423942	-1.34501	-0.363136	-1.78303	0.331507	-0.332571	0.772914	-0.104167
-0.639344	-1.44101	2.19049	0.799366	-0.503031	1.98554	2.50808	-1.01559	0.179191	0.818944
-0.832242	1.00709	-0.147006	-0.877087	-0.464714	-0.778077	0.331507	0.013153	0.772914	-0.414392
-0.438406	-0.96926	-0.369673	-0.733603	-0.0329286	0.226874	1.32086	1.04189	0.772914	-1.32994
0.27677	-0.707648	-0.61689	1.96688	0.8339	0.72935	-1.25145	-1.36131	-0.993775	1.74205
1.12072	-0.0254641	0.670814	0.661926	-0.269635	0.478112	0.529377	1.37919	-0.414533	-1.02728
0.911159	1.68807	-0.0614532	0.696631	0.050575	0.12766	0.110319	0.591571	-1.23262	0.112201
0.295771	1.11594	0.140715	0.643129	0.105464	0.104636	-0.655713	1.03952	1.35216	-1.64183
0.494939	-0.850457	-0.764693	-0.501018	-0.187663	1.15225	1.11314	0.569453	0.772914	-0.911175
1.77484	0.365351	2.29108	-0.420387	0.0344391	2.04842	-0.921645	1.29349	-0.365075	-0.976223
-1.14351	0.693862	0.768608	-0.804069	0.0225568	0.281608	-0.175888	-0.903528	1.75344	-0.104167
-0.612878	0.480064	-0.164015	-0.0703309	0.0315162	0.349095	0.828858	0.532161	-0.120348	-0.413372
-0.865091	-1.5182	-0.597545	-1.1578	0.166365	-0.182606	-0.579286	0.8552	0.179191	-0.859753
0.32826	-1.28132	-0.750145	0.707561	-0.0705374	0.524416	0.975091	-0.13788	0.438565	-0.104167
-1.28274	-1.01362	0.232791	-0.0640501	-0.153973	-0.58771	0.628923	1.37919	0.6254	-1.56308
0.935009	1.48267	0.227296	1.44614	-0.0017468	0.338091	0.624531	0.529913	-1.02343	0.056874
-0.118172	-1.12293	-0.985828	0.162485	-0.0813799	-0.176818	1.20079	-0.472947	0.179191	0.332021
0.2945	2.67462	0.819985	1.566	-0.0791723	-1.28585	0.103582	0.448182	0.105619	-0.456086
0.447682	1.59608	-0.17706	-0.00213728	0.0997187	0.762806	-0.967823	-0.0365396	-0.742721	0.418851
1.16142	1.08653	0.137925	2.09775	0.0492621	0.741607	0.713733	0.357192	-0.414533	-0.110147
-0.58847	0.29176	-0.0779559	0.102057	0.123806	0.643729	0.664244	0.013153	0.381529	-0.20989
0.0280272	0.370072	0.11433	-0.14503	-0.0302251	1.43195	0.467893	-0.2017	-0.185283	0.279066
0.423135	0.194474	-0.794263	0.0961083	-0.0273275	-0.996495	0.0391587	-0.601342	-1.35672	1.24976
0.155772	-0.0266616	-1.5637	-1.225	-0.0737204	-1.28055	-0.301002	0.856721	0.772914	-1.1658
0.924248	1.50093	0.231872	1.41554	-0.00417681	0.319894	0.619754	0.538261	-1.05175	0.0643642
-1.31262	-0.0331704	0.327673	0.481515	0.00682949	-0.275601	0.461823	0.788921	0.928314	-1.1917
-0.5639	0.0985461	-0.641836	-0.627364	-0.12543	-0.567778	-0.984683	-0.210812	0.964046	-0.313292
2.16705	1.15157	0.588586	2.09457	-0.298293	0.525459	-2.51325	-0.147805	-0.253922	0.259003
-0.528013	-1.29508	-0.896524	-1.02999	0.111912	0.699139	-0.0188332	0.533701	0.458204	-0.717052
1.91697	1.26689	1.15282	-0.00671895	-0.19734	0.151877	-1.33488	0.530858	0.0750678	-0.521876
0.258991	1.65313	-0.0181468	-0.0807489	0.0614508	0.822325	-0.991261	-0.117444	-0.811334	0.528195
0.0972025	0.598693	-0.0422462	0.814771	-0.0245293	0.308947	0.309961	0.462466	-0.930701	0.07176
-1.14717	-0.0112391	0.703875	-0.317681	-0.0460197	-0.275601	-0.0836872	1.10272	1.2477	-1.64016
0.244449	1.82582	0.36093	0.279832	-0.0452814	0.4724	-0.253106	0.187646	-1.29401	0.509018
0.669881	0.0763027	1.81735	-1.4865	-0.114375	0.371438	0.175645	-2.11773	0.0531443	1.87217
-0.437408	-0.537282	-0.752377	0.116707	-0.0905033	-0.0243635	1.21779	0.549	-0.130066	-0.423404
0.501177	0.531042	-0.600979	0.202385	-0.0232385	-0.868422	0.030804	-0.16787	-1.5875	0.98138
0.76141	0.782597	0.590475	0.693978	-0.0454469	1.08227	0.053556	1.37919	-0.414533	-1.02728
-0.111526	-0.959183	-1.22055	-0.7723	-0.0816617	1.22752	0.925117	0.348519	0.772914	-0.715323
-0.904058	0.733677	0.533461	-0.564947	0.0818297	0.466579	0.115471	-0.52483	1.10309	-0.104167
-0.172349	-0.483891	-0.379852	0.853035	0.116094	-0.275601	-0.36518	0.69617	0.772914	-1.02728
-1.42903	-0.526656	0.337856	0.501665	-0.0572177	-0.275601	0.727247	1.0426	0.772914	-1.33814
-1.25877	-0.232958	0.560451	-0.914634	0.0258111	0.195929	-2.1365	0.255736	0.345904	-0.414392
-0.227305	0.218386	-0.41774	-1.283	-0.168009	-1.28055	-0.0065518	0.51374	0.772914	-0.861793
0.594703	1.3864	0.746999	0.284962	0.229095	-0.472299	-1.11802	0.658644	1.22484	-1.23056
0.0930196	-0.153811	1.20699	-1.03597	-0.0538275	0.221018	0.234878	-2.22122	-0.124591	2.05564
0.129394	0.617619	-0.0796148	0.933407	-0.0144186	0.272213	0.367215	0.350445	-0.94151	0.178067
0.388253	-0.148821	-0.654011	1.48615	0.0792422	-0.111008	1.54376	0.276789	3.07062	-1.85153
-1.2823	-0.00423117	0.382297	0.363295	0.00241987	-0.275601	0.36801	0.821704	0.98324	-1.24982
-0.740603	-0.0378231	0.303538	-0.371162	-0.168196	0.209726	-1.37639	-1.12403	0.438565	0.779769
-0.507297	-1.35046	-0.101071	-0.103067	-0.165233	0.734002	-0.458752	-1.5289	0.477885	1.12917
0.0747551	0.825075	-0.395714	0.27637	-0.26509	-0.358015	0.323945	-0.48156	0.20188	0.327895
-0.569824	-1.32048	-0.0692222	-0.0593799	-0.183138	0.873244	-0.422197	-1.56045	0.532728	1.12917
0.490425	0.928319	-0.4672	0.467677	-0.0594823	-0.892559	0.4175	-0.72476	-0.0788381	0.6928
0.565612	0.158337	-0.108586	0.842863	-0.0211886	-0.535363	0.193049	0.73301	-0.0781399	-0.615652
0.245488	-0.537934	0.222839	0.937607	-0.176995	0.209714	-0.0738864	2.04052	0.173398	-1.92034
-0.698189	0.773477	0.234088	-0.540392	-0.296011	-0.264352	-1.4316	-0.442653	0.381529	0.194126
-0.0720977	-0.170836	0.081542	0.623117	-0.336387	0.383008	-0.00274916	1.43132	0.363677	-1.47311
-0.834144	-0.953518	0.0283844	0.0999822	-0.316652	1.38461	-0.210407	-1.475	0.772914	0.927533
-0.794652	-0.641662	0.181196	-0.107307	-0.217158	0.877521	-0.792007	-1.42536	0.613913	0.963011
0.728181	-0.518211	-0.588882	-0.124086	0.153653	-1.53179	-0.330569	-1.01559	-0.414533	1.12917
0.196049	-1.11557	-0.32318	-0.799878	0.066596	-1.32958	-1.37209	-0.925099	-0.255248	0.962714
0.866167	0.79483	-0.424964	0.738557	0.126692	-1.24522	0.43265	-0.512697	-0.317787	0.627365
-0.0313344	-0.216686	0.100902	0.666051	-0.316146	0.362801	-0.0107062	1.51406	0.339802	-1.53488
0.592805	0.215926	-0.137211	0.833426	-0.00780871	-0.599589	0.214727	0.620302	-0.0998226	-0.503187
0.304827	-1.36583	-0.425735	-0.804756	0.0872124	-1.39961	-1.26179	-0.956436	-0.31041	1.02036
-0.37607	0.420566	0.404704	-0.220874	-0.122295	-0.461551	-1.55526	0.187525	0.179191	-0.265818
-0.533163	0.56207	0.364311	-0.767175	-0.071609	-0.86015	-2.11153	-0.715024	0.11454	0.57628
0.0600772	-0.319506	0.144317	0.76233	-0.270754	0.317489	-0.0285498	1.6996	0.286261	-1.67339
-0.806815	-0.276821	-0.0918413	0.00819379	-0.474842	1.10192	-0.0619836	-0.832997	0.772914	0.348615
0.299622	-0.803887	0.0505879	0.579346	-0.114995	-0.146487	-0.27427	1.41544	0.0531443	-1.2966
-0.190024	0.136307	0.352532	0.132535	-0.139635	-0.254621	-1.10708	0.753559	0.179191	-0.772173
-0.565716	0.22229	-0.309377	-0.225042	-0.55374	0.367342	-0.0564368	-0.151548	0.582804	-0.167268
0.264514	-0.631407	0.162299	0.811691	-0.155204	0.0845224	-0.144314	1.82083	0.131133	-1.70112
-0.653967	0.839996	0.478204	-0.761758	-0.0945048	-0.782381	-2.23402	-0.680222	0.175801	0.512261
-0.188148	0.133442	0.352007	0.136098	-0.139809	-0.252535	-1.10256	0.759264	0.179191	-0.777277
0.42733	-1.4313	-0.355774	-0.265833	0.0312694	-0.986809	-0.747	-0.0592184	-0.230548	0.174866
0.620555	0.274691	-0.166421	0.823795	0.00584469	-0.665128	0.236849	0.505289	-0.121948	-0.388423
-0.329485	-0.559955	-0.10466	0.290459	-0.135775	0.636513	-0.0398607	-1.50682	0.439487	1.12917
-0.468282	0.0356863	-0.337446	-0.278376	-0.492169	0.195352	-0.146741	-0.229798	0.492483	-0.0498596
0.363208	-1.76776	-0.544467	-0.711292	0.0840475	-1.20455	-0.967674	-1.08972	-0.285645	1.12917
-0.80638	-0.266048	-0.0937553	0.0067325	-0.477361	1.09742	-0.0596207	-0.822776	0.772914	0.339399
-0.511939	0.873098	0.39092	-0.62991	-0.070312	-0.846085	-1.99085	-0.70873	0.125619	0.564702
0.214513	-1.69648	-0.468729	-0.607399	0.0414669	-0.873419	-0.880743	-1.16474	-0.155223	1.12917
-0.817204	-0.534073	-0.0461364	0.043088	-0.414705	1.20939	-0.118408	-1.07706	0.772914	0.568696
-0.623785	0.449701	-0.180476	0.0420556	-0.610335	0.656477	0.104941	0.311544	0.686808	-0.637154
-0.0707054	-0.716783	0.184706	0.717366	-0.203524	0.589421	-0.12134	0.982802	0.350544	-1.0616
-0.267454	-0.34894	-0.395301	-0.388308	-0.365261	-0.159153	-0.332874	-0.391085	0.306314	0.192142
0.0338912	-0.20581	0.289742	0.557877	-0.160504	-0.0055724	-0.567677	1.4348	0.179191	-1.38159
0.360914	0.977114	-0.158371	0.142189	0.0791204	-1.24525	-0.523775	-0.887358	-0.188814	0.89329
0.578583	0.185807	-0.12224	0.838361	-0.0148065	-0.565998	0.203389	0.679249	-0.0884824	-0.562007
-0.202975	-0.472428	-0.413876	-0.423603	-0.324516	-0.27297	-0.392635	-0.442868	0.246542	0.269839
-0.763526	0.616864	-0.251548	-0.109437	-0.679739	0.720001	0.135273	0.00889952	0.768005	-0.40801
0.351037	0.893698	-0.443228	0.403525	-0.12843	-0.713309	0.386128	-0.643207	0.0152963	0.570435
-0.839462	-1.0852	0.0517795	0.117844	-0.28587	1.43961	-0.239289	-1.59993	0.772914	1.04019
0.911846	1.03299	-0.539675	0.66163	0.14897	-1.4345	0.51235	-0.971324	-0.363441	1.06276
0.927857	0.690681	-0.561011	0.507724	0.178862	-1.53179	0.331588	-1.01559	-0.414533	1.12917
-0.447553	-1.3791	-0.131502	-0.144811	-0.148124	0.600955	-0.49368	-1.49876	0.425482	1.12917
-0.704069	0.370334	0.386234	-0.549512	-0.135101	-0.241661	-1.77139	-0.920346	0.320041	0.65591
-0.3979	0.195625	-0.0731944	0.279968	-0.498169	0.544507	0.0608476	0.770029	0.554504	-0.979432
-0.672408	-1.27131	-0.0169706	0.0122958	-0.212514	1.10169	-0.362223	-1.6122	0.622705	1.12917
0.5242	-1.75317	-0.617354	-0.769522	0.127901	-1.53179	-1.00701	-1.01559	-0.414533	1.12917
0.2492	0.963801	-0.0880688	0.0433702	0.0599949	-1.19416	-0.711543	-0.864496	-0.148571	0.851235
0.547568	0.51339	-0.403025	0.56083	0.0787738	-0.807479	0.339226	-1.17968	-0.129252	1.12917
-0.623237	0.332454	-0.292807	-0.193555	-0.590089	0.468878	-0.0031247	-0.105353	0.636126	-0.236582
-0.711345	0.744773	0.146322	-0.462913	-0.366191	-0.0843012	-1.14799	-0.360065	0.452445	0.0838674
0.895291	0.493522	-0.565556	0.404682	0.174751	-1.53179	0.223596	-1.01559	-0.414533	1.12917
0.166297	-1.04712	-0.295131	-0.798543	0.0609573	-1.31043	-1.40226	-0.916528	-0.240161	0.946948
0.296982	-1.34778	-0.418339	-0.804404	0.0857257	-1.39456	-1.26974	-0.954176	-0.306432	1.0162
-0.247289	-1.4751	-0.233507	-0.284736	-0.090776	0.154982	-0.61076	-1.39773	0.249829	1.12917
-0.696127	0.777976	0.247845	-0.552536	-0.285011	-0.292573	-1.47606	-0.455598	0.370414	0.211408
-0.749772	0.660928	-0.110043	-0.236597	-0.571185	0.441622	-0.31958	-0.118826	0.659588	-0.238195
-0.684705	0.586661	0.430063	-0.644039	-0.11756	-0.4809	-1.98075	-0.812393	0.257223	0.590263
-0.73715	0.00075455	0.311354	-0.388019	-0.165068	0.167063	-1.41372	-1.10478	0.427363	0.768062
0.178841	-0.564262	0.221655	0.906365	-0.184789	0.300912	-0.075895	1.84848	0.214184	-1.76888
0.382274	-1.20995	-0.212408	0.0323484	-0.0203331	-0.690341	-0.58022	0.461043	-0.13046	-0.344272
-0.285407	0.0690937	-0.0197671	0.398451	-0.442309	0.488744	0.0388889	0.998359	0.488615	-1.14989
0.0191552	-0.708605	-0.156408	-0.791945	0.03307	-1.21571	-1.55147	-0.874138	-0.165544	0.868972
-0.457368	0.262516	-0.101438	0.217333	-0.527698	0.573985	0.0724559	0.649324	0.589336	-0.889321
0.407528	-1.64166	-0.58975	-0.757787	0.0612755	-1.35063	-0.958466	-0.933168	-0.319398	1.0055
0.41946	0.984091	-0.195215	0.193977	0.0891435	-1.27202	-0.425372	-0.899339	-0.209905	0.91533
-0.818215	-0.559085	-0.0416926	0.0464806	-0.408858	1.21984	-0.123894	-1.10079	0.772914	0.590094
0.0360969	0.815473	-0.389065	0.258579	-0.284212	-0.308301	0.315245	-0.458942	0.227988	0.293958
-0.742834	-0.0627522	0.298487	-0.360269	-0.170217	0.237296	-1.35226	-1.13647	0.445804	0.787334
0.318337	-0.895834	-0.00896323	0.455488	-0.0935605	-0.269634	-0.343547	1.19933	0.0115701	-1.08096
-0.738207	0.686162	-0.0328863	-0.30471	-0.509489	0.283338	-0.568904	-0.19143	0.597245	-0.141266
-0.266244	0.252763	0.373906	-0.0122501	-0.132531	-0.339397	-1.29069	0.521665	0.179191	-0.564728
-0.270018	0.739441	-0.33642	0.117694	-0.435629	0.0853575	0.246347	-0.279841	0.434719	0.0252276
-0.192968	0.140805	0.353358	0.126943	-0.13936	-0.257895	-1.11417	0.744602	0.179191	-0.764161
-0.818011	-0.554033	-0.0425903	0.0457953	-0.410039	1.21772	-0.122786	-1.09599	0.772914	0.585771
-0.0554161	0.927501	0.103628	-0.226084	0.00784467	-1.05486	-1.22353	-0.802157	-0.0388371	0.736561
0.361601	-1.49644	-0.479261	-0.807302	0.0979727	-1.43616	-1.20422	-0.972792	-0.339201	1.05045
-0.812938	-0.845948	0.139806	-0.0180412	-0.233722	1.10344	-0.594304	-1.52731	0.673235	1.025
-0.640015	0.857836	0.471519	-0.743203	-0.0922387	-0.787515	-2.20612	-0.682519	0.171756	0.516488
0.676946	-0.828403	-0.596034	-0.286203	0.147185	-1.53179	-0.500473	-1.01559	-0.414533	1.12917
0.306674	-1.37008	-0.427476	-0.804839	0.0875625	-1.4008	-1.25992	-0.956968	-0.311347	1.02134
-0.763586	0.63079	-0.202196	-0.155246	-0.644872	0.630671	-0.0217974	-0.0321103	0.734048	-0.353964
0.984945	1.03631	-0.553042	0.688363	0.186069	-1.53179	0.520903	-1.01559	-0.414533	1.12917
0.780478	0.798426	-0.482258	0.632629	0.135749	-1.19095	0.439896	-1.09281	-0.280286	1.12917
-0.837201	-1.0292	0.0418314	0.110249	-0.298959	1.41622	-0.227008	-1.5468	0.772914	0.992284
