# Supplementary material for: Dynamicasome—a molecular dynamics-guided and AI-driven pathogenicity prediction catalogue for all genetic mutations
Source: Commun Biol. 2025 Jul 7;8:958. doi: 10.1038/s42003-025-08334-y (PMC12234709; doi:10.1038/s42003-025-08334-y)
Supplement: Supplementary file 3 — Supplementary Data 1 [file 42003_2025_8334_MOESM3_ESM.zip › PMM2-mutation-prediction-with-AI/DecissionTree_Model_SignificantFeatureMay10th.ipynb]

# %% [markdown]
# Data Importing

# %% [code]
path = 'MutR_10ScaledF_cata_NumCata.xlsx'

# %% [code]
# ls gdrive/MyDrive/PMM2/Data/

# %% [markdown]
# Import Libraries

# %% [code]
import pandas as pd
import numpy as np
from sklearn.model_selection import train_test_split
from sklearn.semi_supervised import LabelSpreading
from sklearn.metrics import classification_report, confusion_matrix, roc_curve, auc, accuracy_score
import matplotlib.pyplot as plt
from sklearn.preprocessing import label_binarize
from sklearn.multiclass import OneVsRestClassifier
from sklearn.ensemble import RandomForestClassifier
from sklearn.preprocessing import StandardScaler
from sklearn.model_selection import train_test_split
from sklearn.metrics import accuracy_score
from sklearn.ensemble import RandomForestClassifier
from sklearn.ensemble import GradientBoostingClassifier
from sklearn.tree import DecisionTreeClassifier
import seaborn as sns

# %% [code]


# %% [markdown]
# Put the whole data (imbalaanced- known_Unknown)data in Panda DataFrame

# %% [code]
df_Unbalanced = pd.read_excel(path)

# %% [code]
df_Unbalanced

# %% [code]
df_Unbalanced.shape

# %% [markdown]
# Put the SMOTE (On KNOWN) data in DataFrame

# %% [code]
df_balanced_Smore_X = pd.read_excel('Balanced_SMOTE_X_Fetures.xlsx')

# %% [code]
df_balanced_Smore_X

# %% [code]
df_balanced_Smore_Y = pd.read_excel('Balanced_SMOTE_Y_Labels.xlsx')

# %% [code]
# df_balanced_Smore_Y

# %% [markdown]
# Split the SMOTE DATA For RF MOdel

# %% [code]
# Split the data into training and testing sets
X_train, X_test, y_train, y_test = train_test_split(df_balanced_Smore_X, df_balanced_Smore_Y, test_size=0.2, random_state=42)


# %% [code]
y_train

# %% [markdown]
# SCALE The Feature

# %% [code]
# Scale the features
scaler = StandardScaler()
X_train_scaled = scaler.fit_transform(X_train)
X_test_scaled = scaler.transform(X_test)

# %% [code]
# Print unique classes in y_train to ensure all are accounted for
unique_classes_in_y_train = np.unique(y_train)
print("Unique classes in y_train:", unique_classes_in_y_train)

# Your previously defined classes array
# print("Classes array passed to compute_class_weight:", classes)

# %% [markdown]
# Train The MOdel on SMOTE splitted train data

# %% [code]
# Train the Gradient Boosting Classifier model
clf = DecisionTreeClassifier(random_state=42)
# clf = DecisionTreeClassifier(max_depth=5, min_samples_split=20, min_samples_leaf=10, random_state=42)
clf.fit(X_train_scaled, y_train)

# %% [markdown]
# Feture Importance

# %% [code]
importances = clf.feature_importances_
feature_names = df_balanced_Smore_X.columns

# Display feature importance
feature_importance_df = pd.DataFrame({'Feature': feature_names, 'Importance': importances})
print(feature_importance_df.sort_values(by='Importance', ascending=False))

# %% [code]
feature_importance_df

# %% [code]
feature_importance_df['Percentage'] = 100 * (feature_importance_df['Importance'] / feature_importance_df['Importance'].sum())
feature_importance_df.sort_values(by='Percentage', ascending=False, inplace=True)

# %% [code]
feature_importance_df['Percentage_Man'] = feature_importance_df['Percentage']+20

# %% [code]
plt.figure(figsize=(10, 8))
barplot =sns.barplot(x='Percentage_Man', y='Feature', data=feature_importance_df)
# Add annotations to each bar
# for p in barplot.patches:
#     width = p.get_width()    # get bar length
#     plt.text(width + 0.3,   # set the text at 0.3 units to the right of the bar
#              p.get_y() + p.get_height() / 2,  # get Y coordinate + height to place text in the middle
#              '{:1.2f}%'.format(width),  # set the text to be width (percentage)
#              va='center')  # center alignment

plt.title('Feature Importances')
plt.xlabel('Importance (%)')
plt.ylabel('Features')
plt.show()

# %% [code]
# feature_importance_df.to_excel('gdrive/MyDrive/Naeyma/PMM2/10_Feautre_Balanced_Data/CSV_FILES_For_the_Picture/feature_importance.xlsx')

# %% [code]
# feature_importance_df.to_csv('gdrive/MyDrive/Naeyma/PMM2/10_Feautre_Balanced_Data/CSV_FILES_For_the_Picture/feature_importance.csv')

# %% [code]
# Train the model
#rf_model.fit(X_train_scaled, y_train)
# history = rf_model.fit(X_train_scaled, y_train)

# %% [markdown]
# Test The train model on SMOTE tested DAta

# %% [code]
# Predict on the test set
y_pred = clf.predict(X_test_scaled)

# Calculate accuracy
accuracy = accuracy_score(y_test, y_pred)
print(f'Accuracy: {accuracy}')

# %% [markdown]
# PLoting now Confusion Matrix

# %% [code]
# Confusion matrix
conf_matrix_rbf = confusion_matrix(y_test, y_pred)
print("Confusion Matrix with RBF kernel:")
print(conf_matrix_rbf)


# %% [code]
def plot_confusion_matrix(conf_matrix_rbf, classes, title='Confusion matrix', cmap=plt.cm.Blues):
    plt.imshow(conf_matrix_rbf, interpolation='nearest', cmap=cmap)
    plt.title(title)
    plt.colorbar()
    tick_marks = np.arange(len(classes))
    plt.xticks(tick_marks, classes, rotation=45)
    plt.yticks(tick_marks, classes)

    # Formatting the text in the confusion matrix boxes
    thresh = conf_matrix_rbf.max() / 2.
    it = np.nditer(conf_matrix_rbf, flags=['multi_index'])
    while not it.finished:
        i, j = it.multi_index
        plt.text(j, i, format(conf_matrix_rbf[i, j], 'd'),
                 horizontalalignment="center",
                 color="white" if conf_matrix_rbf[i, j] > thresh else "black")
        it.iternext()

    plt.ylabel('True label')
    plt.xlabel('Predicted label')
    plt.tight_layout()
    plt.show()

# Assuming cm is the confusion matrix and classes are the unique labels
plot_confusion_matrix(conf_matrix_rbf, classes=[0, 1, 3])

# %% [markdown]
# Plotting ROC on SMOTE tested Data predicted By Semi-Supervised Model

# %% [code]
from sklearn.preprocessing import label_binarize
from sklearn.metrics import roc_auc_score

# Binarize the output
y_test_bin = label_binarize(y_test, classes=[0, 1, 3])
y_pred_bin = label_binarize(y_pred, classes=[0, 1, 3])

# Compute ROC curve and ROC area for each class
fpr = dict()
tpr = dict()
roc_auc = dict()
n_classes = 3
for i in range(n_classes):
    fpr[i], tpr[i], _ = roc_curve(y_test_bin[:, i], y_pred_bin[:, i])
    roc_auc[i] = auc(fpr[i], tpr[i])

# Plot all ROC curves
plt.figure()
colors = ['blue', 'red', 'green']
name = ['Class 0', 'Class 1', 'Class 3']
for i in range(n_classes):
    plt.plot(fpr[i], tpr[i], color=colors[i], lw=2,
             label='ROC curve of class {0} (area = {1:0.2f})'.format(name[i], roc_auc[i]))

plt.plot([0, 1], [0, 1], 'k--', lw=2)
plt.xlim([0.0, 1.0])
plt.ylim([0.0, 1.05])
plt.xlabel('False Positive Rate')
plt.ylabel('True Positive Rate')
plt.title('Multi-class ROC')
plt.legend(loc="lower right")
plt.show()


# %% [markdown]
# Different Ways To Improve the Model Performance

# %% [markdown]
**1. Parameter Tuning**

Adjusting the hyperparameters of your Decision Tree can have a significant impact on performance. Key parameters include:

max_depth: Controls the maximum depth of the tree. Limiting the depth of the tree helps prevent overfitting.
min_samples_split: The minimum number of samples required to split an internal node. Increasing this number can result in a less complex model.
min_samples_leaf: The minimum number of samples required to be at a leaf node. Setting this parameter can help prevent the model from fitting excessively to the training data.
max_features: The number of features to consider when looking for the best split. Using fewer features can reduce overfitting but might increase bias *italicized text*


# %% [code]
from sklearn.tree import DecisionTreeClassifier

# Example of setting parameters
clf_PT = DecisionTreeClassifier(max_depth=5, min_samples_split=20, min_samples_leaf=10, random_state=42)
clf_PT.fit(X_train_scaled, y_train)

# %% [code]
# Predict on the test set
y_pred = clf_PT.predict(X_test_scaled)

# Calculate accuracy
accuracy = accuracy_score(y_test, y_pred)
print(f'Accuracy: {accuracy}')

# %% [markdown]
**2. Cross-Validation**

Use cross-validation to better understand the model’s performance across different subsets of your data, which can provide more insight into how the model might perform on unseen data.

# %% [code]
from sklearn.model_selection import cross_val_score

# Perform cross-validation
scores = cross_val_score(clf, df_balanced_Smore_X, df_balanced_Smore_Y, cv=5)
print("Cross-validation scores:", scores)
print("Average score:", scores.mean())


# %% [code]
# Split the data into training and testing sets
# X_train, X_test, y_train, y_test = train_test_split(df_balanced_Smore_X, df_balanced_Smore_Y, test_size=0.2, random_state=42)


# %% [code]
# # Train the model on the entire dataset
# clf.fit(X_train_scaled, y_train)  # Here, consider X and y to be all of your available training data.

# # Assuming X_test and y_test are your unseen test datasets
# y_pred = clf.predict(X_test_scaled)

# # Evaluate accuracy
# test_accuracy = accuracy_score(y_test, y_pred)
# print("Test accuracy:", test_accuracy)

# %% [markdown]
**3. Feature Engineering**

Sometimes, the input features might not be powerful enough to build a robust model. Consider:

Adding new features: Sometimes, combining two or more features can give the model better insight.

Feature selection: Removing irrelevant or less important features can improve model accuracy and reduce overfitting. *italicized text*

# %% [code]
# from sklearn.feature_selection import SelectKBest, chi2

# # Selecting the top k features
# selector = SelectKBest(chi2, k=5)
# X_new = selector.fit_transform(df_balanced_Smore_X)

# %% [markdown]
**4. Pruning**

Pruning a Decision Tree is a technique that reduces the size of the decision tree by removing parts of the tree that provide little power in predicting target classes.

Recent versions of Scikit-Learn (0.22 and later) include options for post-pruning decision trees.

# %% [code]
clf_Pur = DecisionTreeClassifier(ccp_alpha=0.01)  # ccp_alpha is the complexity parameter used for Minimal Cost-Complexity Pruning.
clf_Pur.fit(X_train_scaled, y_train)


# %% [code]
# Predict on the test set
y_pred = clf_Pur.predict(X_test_scaled)

# Calculate accuracy
accuracy = accuracy_score(y_test, y_pred)
print(f'Accuracy: {accuracy}')

# %% [code]
import joblib
# joblib.dump(clf,'/content/gdrive/My Drive/Naeyma/PMM2/10_Feautre_Balanced_Data/MOdel/Dission_Tree/DT_May10th.h5')

# %% [markdown]
#Find how many of the 1297 UNKNOWN data are predicted as B, DM or ambiguous by the SemiSupervised Model

# %% [code]
df_unknown = df_Unbalanced[df_Unbalanced['HGMD_Clinvar_1_clinvar_call_1_alphaMi'] == 'Unknown']

# %% [code]
df_unknown

# %% [code]
X_unknown = df_unknown.drop(['Mut_aranged', 'HGMD_Clinvar_1_clinvar_call_1_alphaMi', 'location', ], axis=1)
y_unknown= df_unknown['location']

# %% [code]
# scaler = StandardScaler()
X_unknown_scaled = scaler.fit_transform(X_unknown)
pred_unknown  = clf.predict(X_unknown_scaled)

# %% [code]
pred_unknown

# %% [code]
unique_elements = np.unique(pred_unknown)
unique_elements

# %% [code]
num_categories = len(unique_elements)

# %% [code]
print("Unique categories:", unique_elements)
print("Number of unique categories:", num_categories)

# %% [code]
unique_elements, counts = np.unique(pred_unknown, return_counts=True)

# %% [code]
categories_1= []
counts_1 = []
for category, count in zip(unique_elements, counts):
    categories_1.append(category)
    counts_1.append(count)
    # print(f"Category {category} appears {count} times.")

# %% [code]
counts_1

# %% [markdown]
# Make a dataframe where we added a SSM(semi supervised Model) predicted label with our original UNKNOWN existing DataFrame and SAVE them

# %% [code]
pred_unknown

# %% [code]
df_unknown['predicted_DT'] = pred_unknown

# %% [code]
df_unknown.to_excel('/content/gdrive/My Drive/Naeyma/PMM2/10_Feautre_Balanced_Data/Data/UNKNOWN/Unknown_PreictedByDT.xlsx')

# %% [code]
df_unknown

# %% [markdown]
# Plot The Mutated Residue which are Unknown but now Predicted by SS

# %% [code]
import pandas as pd
import seaborn as sns
import matplotlib.pyplot as plt

# Prepare data for heatmap
heatmap_data = pd.crosstab(df_unknown['Mut_aranged'], df_unknown['predicted_DT'])

# Create a heatmap
plt.figure(figsize=(10, 12))
sns.heatmap(heatmap_data, annot=True, cmap='viridis', fmt='d')
plt.title('Heatmap of Mutation Arrangements by Predicted Categories')
plt.xlabel('Predicted Category')
plt.ylabel('Mutation Arranged')
plt.show()


# %% [code]
import matplotlib.pyplot as plt

print(categories_1)
print(counts_1)


# %% [code]
# Your original list of categories
categories_1 = [0, 1, 3]

# Mapping from numerical labels to strings
category_labels = {
    0: "Benign",
    1: "Damaging",
    3: "Ambiguous"
}

# Replace elements in the list based on the mapping
replaced_categories = [category_labels[category] for category in categories_1]

# Print the updated list
print(replaced_categories)

# %% [code]
# Colors
colors = plt.cm.viridis([0.2, 0.5, 0.8])

# Plotting the pie chart
fig, ax = plt.subplots()
wedges, texts, autotexts = ax.pie(counts_1, labels=replaced_categories, autopct='%1.1f%%', startangle=90, colors=colors)

# Beautify the plot
ax.set_title('Distribution of Predicted Categories')
plt.setp(autotexts, size=8, weight="bold", color="white")

# Display the plot
plt.show()

# %% [code]
tpr
