# Supplementary material for: Dynamicasome—a molecular dynamics-guided and AI-driven pathogenicity prediction catalogue for all genetic mutations
Source: Commun Biol. 2025 Jul 7;8:958. doi: 10.1038/s42003-025-08334-y (PMC12234709; doi:10.1038/s42003-025-08334-y)
Supplement: Supplementary file 3 — Supplementary Data 1 [file 42003_2025_8334_MOESM3_ESM.zip › PMM2-mutation-prediction-with-AI/MutR_10ScaledF_cata_NumCata.xlsx]

## Sheet: Sheet1
Mut_aranged	RG	SASA	RMSD	Tensor of inertia	Free energy of stability	Contact	Total H bonds	Helix	Beta	Coil	HGMD_Clinvar_1_clinvar_call_1_alphaMi	location
M1I	-0.480529	-1.3421	-0.602711	-0.482871	-0.360041	1.23183	0.529377	-0.332571	-0.414533	0.508718	Unknown	2
M1K	2.16188	1.07414	0.322571	2.93694	-0.32447	0.72935	-2.83441	-0.332571	-0.414533	0.508718	B	0
M1L	-0.605843	-0.0186214	0.565498	-0.586374	-0.201347	-0.526839	0.133637	-1.6986	-0.414533	1.74205	DM	1
M1R	-0.663143	-0.188479	-0.907112	-2.56624	-0.0556867	-1.02931	0.727247	-1.36131	0.772914	0.818944	B	0
M1T	0.844599	-0.198932	-0.999696	-1.41374	-0.437461	-1.28055	-0.0642329	0.350445	-0.414533	-0.104167	B	0
M1V	1.7967	-0.612364	0.226185	0.102863	-0.414795	0.980588	1.51873	1.04189	0.772914	-1.32994	B	0
A2E	0.430701	1.01885	0.636643	0.125567	-0.0369237	-0.526839	-0.657843	2.40793	-1.5875	-1.32994	B	0
A2G	-1.45876	-0.92657	0.497906	0.196265	-0.131567	-0.275601	0.727247	1.37919	0.772914	-1.64016	B	0
A2P	-0.563889	0.790239	0.19941	-0.225247	0.166033	0.72935	0.529377	0.013153	0.179191	-0.104167	B	0
A2S	-0.108514	-0.96083	-1.22403	-0.780957	-0.0823726	1.23183	0.925117	0.350445	0.772914	-0.717052	B	0
A2T	1.48892	1.29079	-0.523839	0.917927	-0.0646715	0.72935	-2.2408	-0.678296	0.772914	0.206059	B	0
A2V	-0.242745	1.80483	0.404407	-0.289779	-0.0403045	0.980588	-1.05358	-0.332571	-0.993775	0.818944	B	0
A3E	1.853	1.87991	-0.150995	0.932041	-0.0947633	-0.778077	2.31021	1.04189	0.179191	-1.02728	B	0
A3G	-0.899929	-1.59142	-0.606166	-1.25077	0.284159	0.226874	-0.855713	0.69617	0.179191	-0.717052	B	0
A3P	0.378195	-0.649513	-0.628156	0.869667	0.159555	-0.275601	-0.855713	0.69617	0.772914	-1.02728	B	0
A3S	0.999529	-0.010979	-1.56026	0.103046	-0.129788	-0.778077	-1.64719	-1.36131	1.94588	0.206059	B	0
A3T	1.16636	1.09011	0.128921	2.10407	0.0504991	0.72935	0.727247	0.350445	-0.414533	-0.104167	B	0
A3V	1.73793	0.274931	2.3806	-0.442501	0.05826	2.23678	-0.855713	1.37919	-0.414533	-1.02728	B	0
P4A	2.18101	1.36038	1.30594	-0.177022	-0.2277	-0.0243635	-1.64719	0.350445	0.179191	-0.414392	B	0
P4H	-1.28743	2.18688	1.09477	-0.290714	-0.0471938	-2.03427	-1.84506	-1.01559	0.772914	0.508718	B	0
P4L	1.00192	-1.24163	-0.422938	1.42031	-0.0589453	1.23183	0.529377	-0.332571	0.772914	-0.104167	B	0
P4R	0.72069	1.84634	0.31843	0.836639	-0.0501464	-0.0243635	0.529377	0.69617	-1.5875	0.206059	B	0
P4S	-0.567005	-0.219437	-0.379125	-1.05088	-0.237746	0.72935	0.133637	0.350445	-2.18122	0.818944	B	0
P4T	-1.21437	0.68208	0.838189	-0.874827	0.00501747	0.226874	-0.262103	-1.01559	1.94588	-0.104167	B	0
G5A	0.182221	-0.376866	-0.914246	0.193431	-0.0886757	-0.778077	0.727247	-2.39005	0.179191	2.05228	B	0
G5C	0.459334	0.280323	-0.776235	0.0814846	-0.0181094	-1.02931	-0.0642329	-0.332571	-1.5875	1.12917	B	0
G5D	-0.660991	0.175432	-0.520945	0.0818168	-0.100597	-0.0243635	1.12299	1.04189	-0.414533	-0.717052	B	0
G5R	0.126529	3.00106	1.01766	1.85346	-0.090612	-1.78303	-0.0642329	0.350445	0.772914	-0.717052	B	0
G5S	0.659801	0.723514	1.05174	1.45547	-0.0762769	1.98554	-0.657843	1.04189	-0.414533	-0.717052	B	0
G5V	-1.07861	0.190145	0.74919	-0.430756	-0.0271982	-0.275601	-0.262103	1.04189	1.35216	-1.64016	B	0
P6A	-1.75261	-2.0015	0.350456	-0.190002	-0.205722	0.478112	-1.44932	1.04189	0.772914	-1.32994	B	0
P6L	-1.41124	-0.370709	0.960046	-0.971277	0.0845274	0.478112	-2.63654	0.350445	0.179191	-0.414392	B	0
P6Q	0.674421	-0.00252549	-0.66506	1.69597	0.089612	-0.275601	1.7166	0.350445	3.71257	-2.25305	B	0
P6R	0.401558	1.38957	0.678944	0.341212	0.284714	-0.526839	-1.05358	0.69617	1.35216	-1.32994	B	0
P6S	-0.409689	0.335054	0.127854	-1.31062	-0.2129	-1.28055	0.133637	0.350445	0.772914	-0.717052	B	0
P6T	-0.636017	-0.672452	-0.614467	0.735164	0.042126	0.478112	0.925117	0.013153	0.772914	-0.414392	B	0
A7E	0.289903	-0.217061	0.629873	-2.04456	-0.245348	-1.53179	0.727247	0.013153	0.179191	-0.104167	B	0
A7G	0.675406	0.827309	0.432815	0.794071	-0.0545806	0.980588	0.133637	1.37919	-0.414533	-1.02728	B	0
A7P	1.07898	0.239495	2.25021	-1.806	-0.157315	0.478112	0.133637	-2.04433	0.179191	1.74205	B	0
A7S	0.0841056	0.320054	-1.80226	1.03631	-0.173694	-0.0243635	0.133637	0.013153	1.35216	-0.717052	B	0
A7T	1.49693	0.689928	-0.492091	0.792409	0.0101062	-0.0243635	0.727247	-1.01559	1.94588	-0.104167	B	0
A7V	-0.533255	1.33441	-0.459849	-0.289865	0.0790641	-0.0243635	1.12299	1.37919	1.94588	-2.25305	B	0
L8F	-0.116003	1.87626	-0.94564	-0.99672	-0.0703181	-0.0243635	-0.262103	-1.36131	-0.414533	1.43183	Unknown	2
L8H	0.129953	-1.1382	-0.424778	0.917223	-0.32685	0.72935	2.50808	-1.01559	-0.993775	1.43183	Unknown	2
L8I	0.0265477	0.570757	-0.100297	0.817301	-0.0208572	0.226874	0.331507	0.350445	-0.993775	0.206059	B	0
L8P	-0.833789	0.00889812	-0.86923	-1.26502	-0.443088	0.226874	-0.855713	2.40793	-2.18122	-1.02728	Unknown	2
L8R	1.99021	0.265301	2.01023	2.00094	0.283921	-0.275601	-2.2408	1.37919	-0.993775	-0.717052	Unknown	2
L8V	-1.39842	-0.115048	0.173126	0.815995	0.0193056	-0.275601	0.727247	0.69617	0.772914	-1.02728	B	0
C9F	-0.434398	-0.778246	0.643688	0.730732	0.541784	-1.28055	0.925117	-2.04433	0.179191	1.74205	DM	1
C9G	-0.249664	-2.19066	0.0201958	-0.186875	0.849406	0.478112	1.7166	-0.678296	-0.414533	0.818944	Unknown	2
C9R	0.268251	0.46181	1.22145	0.161423	0.575066	0.72935	-1.05358	0.350445	-2.76047	1.12917	Unknown	2
C9S	-2.23916	-0.15334	1.13926	-0.99273	0.0130522	1.23183	-0.0642329	-0.332571	-1.5875	1.12917	Unknown	2
C9W	0.274489	-0.68239	0.892866	-0.751616	0.383213	-0.0243635	0.529377	-1.36131	0.772914	0.818944	Unknown	2
C9Y	0.870714	-1.05186	-1.105	-2.01402	0.550766	1.7343	-0.262103	0.350445	0.179191	-0.414392	DM	1
L10F	-0.244392	0.408747	0.594784	-0.169929	-0.0279827	0.478112	0.529377	-0.332571	-0.414533	0.508718	Unknown	2
L10H	-0.72911	-0.631681	-0.962241	0.882459	-0.407127	0.226874	1.51873	-0.332571	0.772914	-0.104167	Unknown	2
L10I	-0.121209	-0.209133	-0.323304	-2.36058	0.124914	-1.78303	0.133637	0.350445	0.772914	-0.717052	Unknown	2
L10P	0.197334	-1.51885	-1.44998	0.245778	-0.229635	0.226874	1.91447	0.350445	0.179191	-0.414392	Unknown	2
L10R	-0.680132	-0.106937	-0.288075	0.74307	0.210308	-0.275601	-1.05358	-2.04433	0.772914	1.43183	Unknown	2
L10V	-1.60822	-0.123456	1.43083	-0.406782	-0.229199	0.980588	0.331507	0.013153	0.772914	-0.414392	Unknown	2
F11C	-0.168505	0.631188	0.0813294	-0.76107	-0.594781	-0.275601	-0.262103	0.013153	-0.414533	0.206059	Unknown	2
F11I	-0.325584	-0.937937	-1.69003	-0.843957	0.0366276	0.226874	1.7166	1.04189	0.772914	-1.32994	Unknown	2
F11L	-0.284387	-1.38422	-0.367188	-0.838606	-0.0590594	0.478112	-0.855713	-0.332571	-0.993775	0.818944	Unknown	2
F11S	0.411426	0.017146	-0.75719	0.651123	-0.326072	-0.0243635	-0.657843	-0.332571	0.772914	-0.104167	Unknown	2
F11V	-0.371284	-2.43183	0.962333	0.705001	17.6267	-1.28055	-2.04293	-0.678296	-0.414533	0.818944	Unknown	2
F11Y	-0.579992	-0.792925	-1.03518	-1.34607	-0.0585551	1.7343	0.529377	0.013153	-0.414533	0.206059	Unknown	2
D12A	-1.01666	0.325515	-0.248675	-2.05725	0.120166	0.980588	1.32086	0.350445	-0.993775	0.206059	Unknown	2
D12E	-0.445067	-1.54483	-0.547383	0.0271412	0.344273	-0.526839	-1.05358	0.69617	-0.414533	-0.414392	Unknown	2
D12G	-1.33482	-0.493649	-0.178671	-0.138148	0.122882	0.478112	-1.25145	-0.678296	-1.5875	1.43183	Unknown	2
D12H	0.178567	1.64752	0.117477	-0.837536	0.370358	0.226874	1.12299	-1.01559	1.35216	0.206059	Unknown	2
D12N	0.790124	-0.0613114	-0.665584	-1.6937	0.246419	0.980588	0.133637	-0.332571	-0.414533	0.508718	Unknown	2
D12V	-0.958671	-1.16597	-0.352303	1.10922	0.447265	0.478112	-1.25145	0.350445	-0.414533	-0.104167	Unknown	2
D12Y	-0.802371	-0.709921	-1.32691	-1.34796	0.501758	-0.526839	-0.0642329	0.013153	-1.5875	0.818944	Unknown	2
V13A	1.03557	1.23561	1.36877	1.06459	-0.113196	0.72935	1.12299	0.013153	-1.5875	0.818944	Unknown	2
V13E	-1.32896	-1.58161	1.43789	-1.18257	-0.353391	-0.526839	0.727247	2.40793	-0.993775	-1.64016	Unknown	2
V13G	-3.16127	-1.17407	3.17788	-1.11337	-0.425402	-1.28055	-0.0642329	-1.36131	-0.414533	1.43183	Unknown	2
V13L	-1.50094	0.130994	0.164795	-1.11995	0.17506	-0.275601	0.331507	-1.36131	2.5396	-0.104167	Unknown	2
V13M	0.808368	-0.480901	-0.612736	-0.797903	0.275945	0.226874	1.12299	0.013153	-1.5875	0.818944	Unknown	2
D14A	2.09648	2.03926	0.196244	0.379524	-0.0694428	1.98554	0.331507	0.350445	0.179191	-0.414392	Unknown	2
D14E	0.200318	1.4334	0.323606	-1.46939	0.140898	-0.275601	-1.64719	2.07064	0.179191	-1.95039	Unknown	2
D14G	0.646157	0.52087	-2.1609	-0.701565	0.017439	0.478112	-0.855713	-0.332571	-2.18122	1.43183	Unknown	2
D14H	-1.51623	-0.516337	0.721262	-0.984702	0.251102	0.226874	-0.657843	-1.36131	0.179191	1.12917	Unknown	2
D14N	-1.15534	0.51742	0.638334	1.34743	0.119287	-0.0243635	0.331507	-0.678296	-0.993775	1.12917	Unknown	2
D14V	0.45012	-0.470916	0.449656	-0.197962	0.158676	-2.03427	-0.855713	0.013153	0.772914	-0.414392	Unknown	2
D14Y	1.16912	-0.99309	-0.453961	0.0462109	0.245333	0.478112	0.133637	-2.04433	-1.5875	2.66517	Unknown	2
G15A	0.0112044	0.0978652	-1.22792	-0.5179	-0.0361821	0.478112	0.331507	-2.72735	-0.414533	2.66517	DM	1
G15E	0.769681	-1.03881	0.479745	0.0815837	-0.0681935	0.72935	0.727247	-0.678296	0.772914	0.206059	DM	1
G15R	-0.487546	-0.571056	1.01192	-0.820104	0.393862	0.226874	0.133637	1.72491	-1.5875	-0.717052	DM	1
G15V	0.0256954	-1.04588	-0.241701	-0.712417	0.0890083	-0.0243635	1.12299	0.013153	-0.993775	0.508718	Unknown	2
G15W	-0.143528	0.571123	-1.05226	-0.516466	-0.0800731	-0.778077	1.32086	0.350445	-1.5875	0.508718	Unknown	2
T16A	1.88374	0.745493	-0.416086	1.09667	0.464219	-1.28055	-1.25145	1.72491	-0.414533	-1.32994	Unknown	2
T16I	0.130673	-0.487275	-0.695889	0.0373366	0.14903	0.478112	-0.262103	-0.332571	0.772914	-0.104167	Unknown	2
T16N	0.38769	1.35933	-0.98149	0.355384	-0.187352	-1.53179	-1.05358	-0.678296	-1.5875	1.43183	Unknown	2
T16P	1.58883	0.509607	0.575748	0.065705	-0.0916436	-0.778077	-2.2408	-1.01559	0.772914	0.508718	Unknown	2
T16S	-0.917729	-0.658207	-0.128374	-1.035	0.405477	1.48306	1.32086	3.09938	0.179191	-2.8735	Unknown	2
L17F	-0.577972	-1.14589	-0.536793	0.373846	-0.0968071	-1.78303	0.133637	-1.36131	0.179191	1.12917	Unknown	2
L17H	0.0192818	-0.417203	0.20152	-1.23372	-0.552512	0.226874	0.925117	0.350445	0.772914	-0.717052	Unknown	2
L17I	0.89574	1.42243	-0.598568	0.106052	0.0656646	-0.275601	-0.262103	-1.6986	-0.993775	2.05228	Unknown	2
L17P	-0.41995	-0.108308	-0.479747	0.583741	-0.213704	-1.02931	0.727247	0.013153	-0.414533	0.206059	Unknown	2
L17R	0.172213	0.180686	-0.0316883	2.07858	0.465758	0.478112	2.70595	-2.04433	-2.18122	2.97539	Unknown	2
L17V	1.02936	0.617765	-0.779445	1.45022	-0.0823638	1.7343	-1.05358	0.013153	0.772914	-0.414392	Unknown	2
T18A	-0.450293	1.29844	-0.476538	-0.0257126	0.34498	-0.526839	0.331507	1.37919	0.772914	-1.64016	Unknown	2
T18I	1.01209	1.49116	-1.48686	-0.388574	0.160816	0.226874	-1.25145	1.37919	-1.5875	-0.414392	Unknown	2
T18N	0.103958	1.5557	-1.34065	0.28846	0.0113946	-0.778077	-1.25145	-0.678296	-2.18122	1.74205	Unknown	2
T18P	-1.74759	-2.01819	0.489985	0.0923067	0.22005	1.23183	-0.657843	1.37919	-1.5875	-0.414392	Unknown	2
T18S	1.71217	0.834163	-0.754526	0.253698	-0.118667	-0.275601	0.727247	0.013153	2.5396	-1.32994	DM	1
A19D	-0.283216	1.19085	2.63871	1.20053	-0.126581	-1.78303	-0.657843	-0.678296	-0.414533	0.818944	Unknown	2
A19G	-0.21218	-0.254233	0.794522	-1.1212	0.52088	-2.03427	-0.855713	0.013153	0.772914	-0.414392	Unknown	2
A19P	-0.211572	0.442584	-1.32115	0.512763	0.122435	-1.02931	-0.657843	2.40793	-1.5875	-1.32994	Unknown	2
A19S	-1.9901	-0.59059	1.15446	-1.17999	-0.132585	0.226874	0.727247	0.013153	0.179191	-0.104167	Unknown	2
A19T	-0.591938	0.471783	-1.13587	-0.806993	-0.0284445	0.226874	-1.25145	-0.332571	0.179191	0.206059	Unknown	2
A19V	0.150516	0.660867	0.70244	-2.1684	0.0557352	-0.0243635	1.12299	1.04189	1.94588	-1.95039	Unknown	2
P20A	-0.184806	1.11377	-0.374977	-0.859197	-0.0892058	-2.53674	-1.05358	0.69617	-0.414533	-0.414392	Unknown	2
P20L	-1.47615	-0.277012	-0.105205	-0.09955	0.09548	0.72935	-0.459973	0.350445	0.772914	-0.717052	Unknown	2
P20Q	0.669617	0.62061	-0.341906	-0.898892	-0.0106506	0.478112	1.7166	-0.332571	0.772914	-0.104167	Unknown	2
P20R	1.59403	0.631028	1.2414	-0.153399	0.292646	-0.778077	0.925117	0.013153	0.179191	-0.104167	Unknown	2
P20S	-1.20559	-0.631944	-0.344214	-1.27937	-0.146992	-0.275601	-0.855713	0.350445	1.35216	-1.02728	DM	1
P20T	-0.329747	0.355742	-0.10774	0.88611	-0.00373529	-0.0243635	-0.855713	0.350445	0.179191	-0.414392	Unknown	2
R21G	-0.153892	0.526845	-1.22851	1.61737	0.0635036	-0.275601	-0.855713	0.013153	0.772914	-0.414392	DM	1
R21L	0.714352	-0.801093	1.11599	1.2016	-0.296413	0.980588	1.91447	1.04189	-0.414533	-0.717052	Unknown	2
R21P	-0.0558322	-2.18773	-0.752572	0.486333	-0.308273	-1.28055	-3.23015	-0.332571	-0.414533	0.508718	Unknown	2
R21Q	0.933962	-0.779948	0.288325	0.396085	-0.120734	0.980588	-0.855713	-1.01559	-0.993775	1.43183	Unknown	2
R21W	0.444695	0.120233	-0.700985	1.92869	-0.335924	0.72935	-0.262103	1.04189	0.179191	-1.02728	DM	1
Q22E	-0.627147	-0.0469633	-0.00234228	-0.580562	-0.201973	-0.275601	1.51873	0.350445	0.772914	-0.717052	Unknown	2
Q22H	-0.969936	-0.541789	-0.0695156	0.12219	0.0448272	-1.02931	0.133637	0.350445	0.772914	-0.717052	Unknown	2
Q22K	-0.240965	-1.69239	-1.00752	0.994967	-0.327926	-0.526839	-0.657843	0.013153	0.179191	-0.104167	Unknown	2
Q22L	-0.370083	-0.464108	-1.30707	-0.816143	-0.121658	-0.0243635	-1.44932	0.013153	-0.993775	0.508718	Unknown	2
Q22P	-0.636346	0.0820092	-0.122017	-0.61906	-0.171936	1.23183	-0.657843	0.013153	0.772914	-0.414392	Unknown	2
Q22R	-0.0350922	0.883627	0.493011	-0.186987	0.0854778	-1.28055	0.727247	-0.332571	-2.18122	1.43183	Unknown	2
K23E	0.94122	0.827526	0.0463598	1.0994	0.0319531	1.7343	-0.0642329	0.350445	-1.5875	0.508718	Unknown	2
K23I	0.76438	0.91968	-0.311482	0.0113924	0.18687	-1.02931	0.133637	0.69617	-0.414533	-0.414392	Unknown	2
K23N	0.285393	0.620678	-0.415585	-0.14771	0.107881	-0.0243635	0.925117	-1.01559	-0.993775	1.43183	Unknown	2
K23Q	0.72642	-0.381492	0.517022	1.63443	0.141189	2.48801	2.11234	0.013153	0.772914	-0.414392	Unknown	2
K23R	0.230545	1.14655	-2.104	-0.343576	0.225419	0.226874	-1.05358	-1.01559	-0.993775	1.43183	Unknown	2
K23T	-1.82539	-1.7673	0.216722	0.0312956	0.0268781	-0.275601	0.727247	0.013153	-0.993775	0.508718	Unknown	2
I24F	0.239962	-0.366562	-1.58247	-0.826192	0.0147275	-0.275601	1.51873	-0.678296	-0.993775	1.12917	Unknown	2
I24L	-1.26651	-0.312916	0.695595	-0.672787	0.041238	0.226874	0.925117	0.013153	0.179191	-0.104167	Unknown	2
I24M	0.0351807	-0.634937	-0.916076	0.544859	0.247869	0.226874	1.7166	0.013153	0.772914	-0.414392	Unknown	2
I24N	-0.99018	-0.292777	0.406889	-0.0791267	-0.616777	-1.02931	0.133637	-1.01559	0.772914	0.508718	Unknown	2
I24S	0.704831	0.575292	1.51026	0.981746	0.205598	-0.778077	0.925117	1.04189	-0.414533	-0.717052	Unknown	2
I24T	-0.358775	-0.186137	-0.553884	0.047844	-0.451819	-0.0243635	-0.262103	-1.01559	0.772914	0.508718	Unknown	2
I24V	-1.60621	-1.12918	-0.0423375	-0.0755754	-0.325321	-0.778077	1.51873	0.013153	0.772914	-0.414392	Unknown	2
T25A	0.0502784	-0.40113	0.224835	0.183373	-0.0940086	-0.0243635	-0.0642329	0.013153	-1.5875	0.818944	Unknown	2
T25I	0.855675	0.455721	0.354871	0.630687	0.1269	-0.778077	-0.459973	0.013153	-0.993775	0.508718	Unknown	2
T25N	0.292589	-0.511173	-0.452616	0.220698	-0.137127	-0.778077	0.133637	-0.332571	0.179191	0.206059	Unknown	2
T25P	1.87632	1.11345	1.36903	1.66399	0.137841	0.980588	-1.44932	-1.01559	-0.414533	1.12917	Unknown	2
T25S	-1.15756	-1.17916	-0.0879655	0.679197	-0.119312	1.7343	-0.262103	1.04189	1.35216	-1.64016	Unknown	2
K26E	0.154193	1.95461	-1.20945	0.684391	0.154735	-1.53179	-1.84506	0.013153	0.179191	-0.104167	Unknown	2
K26I	0.0234586	0.827034	-0.248026	-0.995888	0.188534	-0.778077	0.529377	0.013153	1.94588	-1.02728	Unknown	2
K26N	-0.910621	0.21763	0.254343	0.0188824	0.0303005	0.72935	0.331507	-0.332571	0.772914	-0.104167	Unknown	2
K26Q	0.0796577	0.513228	-1.04306	-0.941589	0.109215	-1.28055	0.925117	0.69617	0.772914	-1.02728	Unknown	2
K26R	-0.668427	0.931743	-0.490907	-0.692846	0.52949	0.980588	-0.657843	-0.332571	0.179191	0.206059	Unknown	2
K26T	0.277586	-0.776612	0.929577	1.10917	0.0870812	1.23183	1.12299	-0.678296	0.772914	0.206059	Unknown	2
E27A	-0.907335	-1.63386	-0.196013	-1.75394	-0.0630844	-0.778077	0.925117	-0.332571	0.772914	-0.104167	Unknown	2
E27D	-1.3634	-0.681431	0.0373927	-0.249562	-0.0825104	-0.0243635	-0.0642329	0.69617	0.772914	-1.02728	Unknown	2
E27G	0.747249	-0.212	-1.35043	0.789189	-0.0528224	-0.0243635	-0.0642329	0.013153	-0.414533	0.206059	Unknown	2
E27K	-0.125729	-0.797415	-1.12499	-0.0589775	-0.147367	0.226874	0.727247	-1.36131	0.772914	0.818944	Unknown	2
E27Q	0.106269	-1.32001	-2.10518	-0.639162	0.050653	1.48306	0.925117	0.69617	0.772914	-1.02728	Unknown	2
E27V	2.45264	-0.270843	2.04471	3.58993	0.0192456	1.23183	-0.0642329	0.69617	-0.993775	-0.104167	Unknown	2
M28I	0.659677	0.00437437	1.42414	-1.04631	-0.26268	1.7343	0.529377	-1.01559	0.179191	0.818944	Unknown	2
M28K	0.0616307	-0.476617	-0.867596	-0.455891	-0.754653	-0.526839	0.529377	0.69617	0.772914	-1.02728	Unknown	2
M28L	1.1575	-1.26072	1.10902	-0.0203872	-0.39209	-0.0243635	1.32086	0.350445	0.179191	-0.414392	Unknown	2
M28R	0.381429	0.111893	0.14962	-0.800259	-0.134792	-2.53674	-0.262103	1.37919	-0.414533	-1.02728	Unknown	2
M28T	1.28712	-0.99309	0.475414	-1.35431	-0.601568	0.72935	-2.43867	0.013153	-1.5875	0.818944	Unknown	2
M28V	0.607584	1.16353	1.02833	0.0565569	-0.546939	-0.0243635	-0.459973	-1.01559	-0.414533	1.12917	Unknown	2
D29A	-1.11699	-0.496951	1.22677	-0.0786376	0.122863	-0.778077	-1.05358	3.09938	-0.993775	-2.25305	Unknown	2
D29E	0.322955	-0.938005	-0.69747	0.523839	0.404291	-0.0243635	-0.0642329	-1.01559	-0.414533	1.12917	Unknown	2
D29G	0.0171585	0.524366	-1.06431	-0.24469	-0.0744867	-1.53179	-1.64719	1.04189	-0.414533	-0.717052	Unknown	2
D29H	0.54711	-0.543673	-0.982974	0.375083	0.111746	0.226874	-0.855713	0.69617	-0.414533	-0.414392	Unknown	2
D29N	2.40061	-0.205455	2.20377	1.65994	0.173124	0.980588	0.133637	-1.01559	0.772914	0.508718	Unknown	2
D29V	0.40794	0.210022	0.115798	-0.493538	0.267479	0.980588	-2.43867	-0.678296	0.772914	0.206059	Unknown	2
D29Y	-1.08573	1.25455	0.320205	-0.914931	0.338965	-1.78303	-0.459973	0.69617	0.772914	-1.02728	Unknown	2
D30A	-0.163876	0.17237	-1.53254	-1.08431	0.0336247	0.72935	0.529377	0.69617	0.772914	-1.02728	Unknown	2
D30E	0.510154	-1.83821	-0.619315	-0.813964	0.126127	-1.53179	-1.05358	-1.01559	-0.414533	1.12917	ambiguous	3
D30G	0.184264	0.715026	-1.72155	1.28018	-0.0228289	0.226874	-0.657843	0.350445	-0.414533	-0.104167	Unknown	2
D30H	0.834085	-1.2206	0.244772	0.273676	0.100355	-0.526839	0.925117	-0.332571	-0.993775	0.818944	Unknown	2
D30N	0.915231	-0.10319	-0.0395167	1.14206	-0.0337726	0.72935	-0.262103	1.04189	-0.414533	-0.717052	Unknown	2
D30V	0.0906038	-2.27811	0.450526	1.92697	0.0525075	0.478112	-0.855713	-1.36131	-0.414533	1.43183	Unknown	2
D30Y	-0.944337	-1.21608	-0.647969	-0.44106	0.148002	0.226874	-0.855713	0.350445	1.94588	-1.32994	Unknown	2
F31C	-1.17152	-0.197686	0.631707	-0.485108	-0.415779	0.72935	-0.855713	-1.01559	-1.5875	1.74205	Unknown	2
F31I	0.0109594	-0.159166	-0.34933	2.25978	-0.203619	1.98554	-0.855713	1.37919	-0.993775	-0.717052	Unknown	2
F31L	-1.14337	2.26223	1.19624	-1.81858	-0.164847	0.226874	-1.05358	0.69617	0.179191	-0.717052	DM	1
F31S	0.672509	1.15465	0.381738	1.69316	-0.350987	2.48801	2.31021	0.350445	0.772914	-0.717052	Unknown	2
F31V	-0.997714	0.791633	-0.461196	-0.0534897	-0.429305	-1.02931	-0.0642329	0.013153	0.179191	-0.104167	Unknown	2
F31Y	-0.599992	0.800326	0.829834	0.60605	-0.0625312	1.48306	-0.459973	1.04189	0.179191	-1.02728	Unknown	2
L32I	0.136151	0.0415011	-0.267202	0.237154	-0.168109	-0.778077	-0.459973	-0.332571	-1.5875	1.12917	Unknown	2
L32P	-0.505811	0.827971	0.286244	-0.574393	-0.261459	0.72935	-0.855713	-0.332571	0.772914	-0.104167	Unknown	2
L32Q	0.918102	1.68447	-1.36724	-1.36987	-0.376999	0.72935	-0.657843	-1.01559	-0.414533	1.12917	Unknown	2
L32R	0.915426	-0.457734	0.217323	1.73319	0.370002	0.478112	-0.262103	0.350445	-0.993775	0.206059	DM	1
L32V	0.907715	0.38614	-1.46285	0.00115549	-0.183011	0.980588	1.32086	1.04189	1.94588	-1.95039	DM	1
Q33E	-0.813398	1.03764	0.658599	-1.27421	-0.420594	1.23183	-1.05358	-1.01559	0.772914	0.508718	Unknown	2
Q33H	-0.591433	0.426454	-0.0268394	-1.12463	-0.146271	-0.275601	1.91447	-1.01559	0.179191	0.818944	Unknown	2
Q33K	-0.104705	-0.771769	0.808421	0.803287	-0.155165	-0.526839	-1.25145	0.013153	0.772914	-0.414392	Unknown	2
Q33L	1.36302	-1.66458	-0.621394	-0.588745	-0.176962	1.48306	-1.25145	-1.36131	0.772914	0.818944	Unknown	2
Q33P	0.271669	-0.817886	-0.608759	-0.256971	-0.338953	0.226874	0.331507	0.013153	0.772914	-0.414392	Unknown	2
Q33R	0.192969	0.0895945	-1.42616	-0.553811	0.0977652	-0.0243635	-1.44932	-0.332571	0.179191	0.206059	Unknown	2
K34E	-0.0781163	-0.314447	-1.53067	-0.484745	0.10177	-0.778077	-0.0642329	1.04189	0.772914	-1.32994	Unknown	2
K34I	0.426776	0.218476	-0.54294	-0.33536	0.199023	2.48801	1.32086	0.013153	0.772914	-0.414392	Unknown	2
K34N	0.727909	-0.324352	1.20443	0.311802	-0.136237	-0.275601	-1.64719	1.04189	-0.414533	-0.717052	Unknown	2
K34Q	1.37516	1.256	0.0310467	0.701268	-0.0127476	0.478112	0.331507	-0.678296	-0.414533	0.818944	Unknown	2
K34R	0.51568	-1.01253	-0.0519067	-0.133296	0.197228	0.478112	-0.855713	-1.36131	0.772914	0.818944	Unknown	2
K34T	0.773229	-1.9588	-1.04062	-0.851747	-0.0301037	1.48306	-0.657843	0.013153	-0.414533	0.206059	Unknown	2
L35F	1.06175	-0.0471004	0.536226	1.22435	-0.133206	-0.778077	-1.05358	-1.6986	0.772914	1.12917	Unknown	2
L35M	-0.447549	-0.563036	0.901282	0.0413975	-0.0769297	1.23183	-1.05358	-0.332571	-0.993775	0.818944	Unknown	2
L35S	0.247327	-0.232106	-1.79696	0.537822	-0.531044	1.48306	0.529377	-0.678296	0.772914	0.206059	Unknown	2
L35V	-0.953468	0.263119	0.0730285	-1.03437	-0.349638	0.72935	0.925117	-2.39005	1.94588	1.12917	Unknown	2
L35W	-0.649661	-1.41412	1.12428	-0.989041	-0.109613	-0.275601	-0.657843	-1.01559	0.772914	0.508718	Unknown	2
R36G	0.0921788	1.59855	0.443709	0.655215	-0.760011	0.226874	-1.05358	0.013153	-0.993775	0.508718	Unknown	2
R36K	1.12329	2.03417	-0.76448	0.630422	-0.592738	0.226874	-1.44932	0.013153	0.772914	-0.414392	Unknown	2
R36M	-0.384042	0.486634	-0.380287	0.462076	-0.449915	-0.0243635	-1.64719	0.350445	0.772914	-0.717052	Unknown	2
R36S	1.19508	-0.2989	2.44488	-1.91274	-0.690746	0.980588	-0.657843	-2.39005	-0.414533	2.35494	Unknown	2
R36T	0.521001	2.17271	-1.19744	-0.414408	-0.199902	0.72935	0.133637	-0.332571	0.179191	0.206059	Unknown	2
R36W	-0.775272	-0.0293596	0.506537	-0.73581	-0.615187	-2.03427	-0.855713	0.350445	-0.414533	-0.104167	Unknown	2
Q37E	-0.786807	-1.2816	-0.602366	-0.652298	-0.256682	0.72935	-0.459973	-1.01559	0.179191	0.818944	Unknown	2
Q37H	0.768858	1.5557	-1.46285	1.03114	-0.234292	-0.275601	-0.459973	-0.678296	0.772914	0.206059	DM	1
Q37K	0.0609739	0.254369	0.601165	-1.50972	-0.264546	-1.53179	-1.25145	0.013153	0.179191	-0.104167	Unknown	2
Q37L	-0.19434	-1.31211	-1.00398	0.154639	-0.07953	-0.0243635	1.32086	0.013153	0.179191	-0.104167	B	0
Q37P	0.951622	-1.5697	0.805946	-0.875515	-0.257614	0.980588	0.133637	0.013153	0.179191	-0.104167	Unknown	2
Q37R	0.181923	0.195537	-0.156264	1.09716	-0.0652962	-0.526839	-1.25145	-2.04433	0.772914	1.43183	Unknown	2
K38E	0.0481741	-1.5507	-0.960763	-0.234862	-0.0282659	-0.526839	-1.05358	-0.332571	-0.414533	0.508718	Unknown	2
K38M	-1.21143	-1.13161	-0.761456	-1.38164	0.209499	-1.02931	1.7166	0.69617	1.35216	-1.32994	Unknown	2
K38N	-0.505108	0.521556	-0.374314	0.707735	-0.0900981	-0.275601	0.133637	0.69617	-0.414533	-0.414392	Unknown	2
K38Q	1.19998	0.200152	-0.11773	2.29003	0.305774	1.48306	-0.657843	-1.01559	0.772914	0.508718	Unknown	2
K38R	2.44312	1.89464	-0.147006	-0.970874	0.268519	0.980588	-0.855713	-2.72735	-0.993775	2.97539	Unknown	2
K38T	-0.935969	-0.339157	-0.799644	-0.776955	-0.115428	1.7343	0.727247	-1.6986	0.772914	1.12917	Unknown	2
I39F	1.34147	0.491591	-0.962056	0.976928	-0.0407854	0.478112	-0.459973	0.350445	0.179191	-0.414392	Unknown	2
I39L	0.3139	0.675877	-2.24191	0.204027	0.044532	-1.02931	-1.25145	0.013153	0.772914	-0.414392	Unknown	2
I39M	-0.0294336	0.322191	-0.450599	0.320083	-0.179793	0.72935	0.529377	0.350445	0.772914	-0.717052	Unknown	2
I39N	1.53657	0.829251	-0.357591	1.38591	-0.454734	-0.526839	1.32086	1.72491	-0.993775	-1.02728	Unknown	2
I39S	0.486887	-0.564247	0.808009	0.821441	0.073054	0.72935	-0.0642329	-1.01559	-0.993775	1.43183	Unknown	2
I39T	-1.21827	-1.61645	1.41669	0.284052	0.266304	0.478112	2.50808	0.350445	0.772914	-0.717052	Unknown	2
I39V	-0.238438	0.145045	0.767746	0.558631	-0.159794	-1.53179	0.925117	1.04189	-0.993775	-0.414392	Unknown	2
K40E	-0.276698	-0.79473	-0.484817	-0.788671	-0.0851748	1.23183	-0.262103	-0.332571	0.772914	-0.104167	Unknown	2
K40I	-0.0653945	0.734503	0.460521	-0.359038	0.129167	0.72935	0.727247	0.013153	0.772914	-0.414392	Unknown	2
K40N	-0.62378	-2.84254	-0.701337	-2.35922	-0.0513673	-0.526839	1.51873	-1.6986	-0.414533	1.74205	Unknown	2
K40Q	-0.635304	-1.62633	0.449946	0.242903	-0.10487	-0.275601	0.331507	2.07064	0.179191	-1.95039	Unknown	2
K40R	-1.64601	-1.42232	0.676702	-0.167445	0.476502	-0.778077	1.12299	-0.332571	-0.414533	0.508718	Unknown	2
K40T	1.02144	-0.0626365	-0.491583	-0.919377	-0.0438081	-0.526839	0.925117	-1.36131	-0.414533	1.43183	Unknown	2
I41F	-0.914857	1.26038	-0.717538	0.194652	0.127336	0.72935	-2.43867	0.350445	0.772914	-0.717052	Unknown	2
I41L	-0.695855	-1.21619	-0.65215	1.44878	-0.0626783	-0.526839	1.12299	-0.332571	0.179191	0.206059	Unknown	2
I41M	0.0150303	-0.0132865	0.379833	0.388212	-0.102938	1.48306	-0.262103	-1.6986	0.179191	1.43183	Unknown	2
I41N	0.776122	0.124893	0.0954458	-0.0519874	-0.801582	-0.275601	-1.05358	-0.332571	-0.414533	0.508718	Unknown	2
I41S	-0.633161	-0.710333	-0.382943	-1.10418	-0.59438	0.980588	1.32086	2.07064	0.179191	-1.95039	Unknown	2
I41T	-0.585814	-0.111849	0.184922	-1.63717	-0.509954	-0.526839	1.51873	-0.332571	1.35216	-0.414392	Unknown	2
I41V	1.63853	0.445486	0.763042	1.02195	-0.00722436	-0.0243635	-0.657843	-2.04433	1.94588	0.818944	Unknown	2
G42A	-0.490337	1.82183	0.140192	-0.204112	0.127232	-0.275601	-0.657843	-0.678296	-0.993775	1.12917	Unknown	2
G42E	-1.12659	0.0665645	0.396811	0.818284	0.119982	-0.526839	0.529377	0.69617	-0.993775	-0.104167	Unknown	2
G42R	-0.634463	-0.308815	1.46644	-0.439929	0.647442	-1.02931	-1.64719	0.013153	0.179191	-0.104167	DM	1
G42V	1.16074	1.09126	0.755566	1.26688	0.566442	0.72935	0.133637	1.37919	-0.993775	-0.717052	Unknown	2
V43G	1.72985	0.616463	-0.835765	1.76316	-0.646394	-0.275601	0.529377	0.69617	0.772914	-1.02728	Unknown	2
V43L	-0.816357	-0.776075	-0.786586	0.384616	0.0710224	-0.275601	-0.262103	-1.01559	0.179191	0.818944	Unknown	2
V44A	-0.207352	-0.0708844	-1.2365	-0.307553	-0.178556	0.72935	-1.64719	-1.01559	-0.414533	1.12917	DM	1
V44E	0.41455	-1.00054	-1.18217	0.459672	-0.419468	0.226874	0.529377	-0.332571	0.179191	0.206059	Unknown	2
V44G	-0.0514871	0.692076	-0.0767627	-0.328199	0.603291	2.23678	1.51873	2.40793	-1.5875	-1.32994	Unknown	2
V44I	-0.647907	-0.709601	-0.0152808	-0.921649	0.0375773	0.226874	1.32086	-0.678296	0.772914	0.206059	Unknown	2
V44L	-1.67136	-0.882761	1.61378	-1.22088	0.0456643	0.478112	-0.459973	-1.01559	0.772914	0.508718	DM	1
G45A	-1.11946	-0.227159	0.848722	0.766513	0.0684186	0.226874	0.925117	-1.01559	0.772914	0.508718	Unknown	2
G45C	-1.67327	-0.244889	-0.0304366	-0.773177	0.03978	2.23678	1.7166	-1.01559	0.772914	0.508718	Unknown	2
G45D	-0.0331417	-0.473498	-1.12632	0.393499	-0.201114	-0.526839	-1.44932	1.04189	-0.993775	-0.414392	Unknown	2
G45R	0.607158	1.86697	-0.0420242	1.00872	0.744892	-1.28055	-0.262103	1.04189	0.772914	-1.32994	Unknown	2
G45S	-0.580572	0.348294	0.052382	-0.537697	0.0359815	0.980588	-1.05358	0.69617	0.772914	-1.02728	Unknown	2
G45V	-0.349342	-1.9806	-0.49023	-0.408576	0.426372	0.226874	0.529377	-0.332571	0.772914	-0.104167	Unknown	2
G46A	-1.77637	1.16225	1.61254	-3.16938	0.0191948	-0.526839	-0.262103	-1.6986	0.772914	1.12917	Unknown	2
G46E	-0.555211	0.360723	-0.221962	-1.53759	-0.032807	-0.778077	-1.25145	1.04189	0.179191	-1.02728	Unknown	2
G46R	0.69681	-0.0975585	-0.00810657	-0.209338	0.16667	-1.02931	0.925117	-0.678296	0.772914	0.206059	Unknown	2
G46V	-0.878076	-1.20396	-0.468103	-1.16322	0.0418557	-0.526839	0.133637	0.350445	1.35216	-1.02728	Unknown	2
S47A	3.52257	0.136283	2.58669	3.0502	-0.0425349	0.226874	-1.25145	1.04189	0.772914	-1.32994	Unknown	2
S47L	-0.24858	-0.942746	-0.465407	-0.0255612	0.0652363	-1.02931	-1.25145	0.350445	-0.414533	-0.104167	Unknown	2
S47P	0.110362	0.833774	-0.614986	0.557366	-0.0429216	0.980588	1.51873	1.72491	0.179191	-1.64016	Unknown	2
S47T	-0.706677	-0.659178	1.39505	-0.156294	0.00907656	-0.0243635	-2.43867	-0.332571	0.772914	-0.104167	Unknown	2
S47W	0.0316308	-0.760916	1.34151	-0.104762	0.0426991	-0.275601	0.133637	1.37919	-0.993775	-0.717052	Unknown	2
D48A	1.58356	-0.720797	-0.443042	0.253386	0.033766	-0.275601	-1.84506	0.69617	-0.414533	-0.414392	Unknown	2
D48E	-0.961689	0.154298	0.226336	0.473035	0.151038	-0.526839	0.529377	-1.6986	1.35216	0.818944	Unknown	2
D48G	0.315163	1.17136	-0.895244	-0.642892	-0.0481979	0.478112	0.925117	1.04189	-0.414533	-0.717052	Unknown	2
D48H	-1.5712	-0.0849469	0.230537	-0.532522	0.0707095	-0.778077	-0.855713	-1.36131	0.179191	1.12917	Unknown	2
D48N	-0.619428	-0.290789	-1.2217	-2.19317	-0.094394	-0.0243635	-0.657843	-0.332571	0.772914	-0.104167	Unknown	2
D48V	0.519594	-2.23954	0.180388	0.350081	-0.00992541	1.48306	0.925117	-1.6986	-0.993775	2.05228	Unknown	2
D48Y	-0.583585	-0.533689	0.0161607	-1.24249	0.172303	-0.275601	0.133637	-0.332571	-0.993775	0.818944	Unknown	2
F49C	-0.466813	-1.29587	-0.367023	0.749894	-0.132455	1.48306	1.51873	-1.36131	0.772914	0.818944	Unknown	2
F49I	-0.72521	0.152287	0.138518	-1.75749	0.195405	-1.28055	1.12299	-0.332571	1.35216	-0.414392	Unknown	2
F49L	-0.35889	-2.21302	0.0133653	0.848604	0.23481	0.226874	1.51873	0.013153	-0.414533	0.206059	Unknown	2
F49S	-1.18761	0.296819	-0.160419	0.655208	-0.217998	0.980588	0.727247	1.37919	0.179191	-1.32994	Unknown	2
F49V	1.11901	0.365189	-0.168257	0.613221	-0.00716302	-3.03922	-0.459973	0.013153	0.772914	-0.414392	Unknown	2
F49Y	-0.913704	-1.07705	-0.853827	1.04064	-0.134812	0.226874	0.925117	1.04189	0.772914	-1.32994	Unknown	2
E50A	0.637636	1.5824	-0.547725	-1.5186	-0.135882	1.23183	0.133637	-0.332571	-0.993775	0.818944	Unknown	2
E50D	-0.847277	-0.692043	-0.409409	-0.385507	-0.208045	-0.275601	0.925117	1.37919	1.35216	-1.95039	Unknown	2
E50G	-1.71696	-1.2003	0.689863	-0.709239	-0.137621	1.23183	-2.04293	-1.36131	0.179191	1.12917	Unknown	2
E50K	0.00335672	1.42218	-0.871771	-1.03442	-0.0979214	-2.78798	-0.262103	-1.6986	-2.18122	2.66517	Unknown	2
E50Q	-0.205543	-1.09248	-0.354285	0.481033	-0.107304	-0.0243635	-0.0642329	-0.678296	0.179191	0.508718	Unknown	2
E50V	-0.447115	-0.364894	0.743364	0.583944	-0.0563805	1.98554	-0.0642329	0.69617	-0.993775	-0.104167	Unknown	2
K51E	3.31107	-0.477931	4.88744	0.297856	-0.017108	-0.0243635	-0.459973	2.40793	0.179191	-2.25305	Unknown	2
K51I	0.280376	1.09628	-0.960394	0.367367	0.149602	-0.275601	0.727247	1.37919	-0.993775	-0.717052	Unknown	2
K51N	1.1668	-1.07936	0.0158498	-0.183037	-0.221927	-1.02931	-0.459973	-0.332571	0.772914	-0.104167	Unknown	2
K51Q	-1.20742	0.570232	-0.2218	0.562221	-0.0568069	-0.275601	2.11234	1.04189	0.179191	-1.02728	Unknown	2
K51R	2.04845	-0.100037	0.878591	1.40176	0.182035	-1.28055	0.727247	1.04189	-0.414533	-0.717052	DM	1
K51T	0.853168	-0.8574	-0.804123	0.00665591	0.0825049	0.478112	-2.2408	-0.332571	0.772914	-0.104167	Unknown	2
V52A	-0.988335	-1.09748	-0.0803895	0.412365	-0.491667	2.73925	1.12299	1.04189	-0.414533	-0.717052	Unknown	2
V52E	0.17442	-0.498699	-0.840274	0.617191	-0.499724	-0.778077	1.12299	-1.01559	-0.414533	1.12917	Unknown	2
V52G	-0.258294	1.38656	-0.34438	-0.616079	-0.594249	-0.0243635	-0.855713	-0.678296	-0.414533	0.818944	Unknown	2
V52L	-1.13955	-1.08747	0.0431146	-0.400659	0.0923225	-0.0243635	0.727247	0.350445	1.35216	-1.02728	Unknown	2
V52M	-0.225078	0.595866	-1.57198	0.056974	0.541838	-1.28055	-1.05358	0.013153	-0.993775	0.508718	Unknown	2
Q53E	-1.08566	0.0466303	0.0350721	-1.30484	-0.257725	-1.53179	-0.262103	1.37919	0.772914	-1.64016	Unknown	2
Q53H	-0.329053	0.613436	-0.576353	1.74292	-0.148357	0.980588	-0.657843	-1.01559	-1.5875	1.74205	Unknown	2
Q53K	-1.40431	-0.619698	0.688464	0.695378	-0.340452	0.980588	-0.0642329	-1.01559	-2.18122	2.05228	Unknown	2
Q53L	0.954656	1.68353	-0.471307	1.66884	0.0526775	1.23183	-1.64719	-1.01559	-0.414533	1.12917	Unknown	2
Q53P	-0.859212	-1.11914	0.906435	-1.4378	-0.169351	0.980588	0.925117	0.013153	0.772914	-0.414392	Unknown	2
Q53R	1.58487	1.39544	-0.0758169	1.32174	0.235001	-0.0243635	1.12299	-1.01559	0.179191	0.818944	Unknown	2
E54A	0.591285	-0.352534	1.07388	0.420763	-0.193251	0.980588	-0.855713	0.013153	-0.993775	0.508718	Unknown	2
E54D	-0.970653	0.130674	-0.823697	0.71139	-0.311457	-0.526839	0.331507	0.350445	0.772914	-0.717052	Unknown	2
E54G	-0.448591	-1.37883	-0.880675	-1.60434	-0.28427	-0.526839	0.133637	-0.332571	-0.414533	0.508718	Unknown	2
E54K	-0.261867	-1.4122	0.220178	-0.0909817	-0.252273	-1.02931	-0.657843	-0.678296	1.35216	-0.104167	Unknown	2
E54Q	0.015383	-0.128071	-0.387927	-0.484431	-0.154606	1.7343	0.331507	-2.39005	-1.5875	2.97539	Unknown	2
E54V	0.860937	-0.706083	-0.150995	-0.573357	-0.167131	-0.526839	-0.459973	-1.6986	0.179191	1.43183	Unknown	2
Q55E	-1.23267	-0.694659	-0.35693	0.188948	-0.18277	0.226874	0.331507	1.04189	0.772914	-1.32994	Unknown	2
Q55H	-0.0307512	-1.32014	0.0152288	0.162763	0.0357167	-1.02931	-1.64719	-1.36131	1.35216	0.508718	Unknown	2
Q55K	1.18053	-0.366093	0.869057	0.685371	-0.297169	-0.778077	-1.25145	1.72491	-0.414533	-1.32994	Unknown	2
Q55L	1.33923	-1.16479	-0.169377	0.853758	-0.0360986	1.48306	0.133637	-0.678296	0.179191	0.508718	Unknown	2
Q55P	-0.539181	-1.22722	0.402363	-0.329411	-0.203035	1.48306	0.925117	-0.332571	0.179191	0.206059	Unknown	2
Q55R	-0.228432	-0.106023	-0.917175	-0.147893	0.451195	-0.275601	0.529377	0.013153	-0.993775	0.508718	Unknown	2
L56M	-0.421452	-1.10124	-0.248026	-0.352808	0.0228359	-0.0243635	1.12299	-0.332571	0.772914	-0.104167	Unknown	2
L56P	0.0872614	1.29776	-0.826216	0.661463	-0.291	1.7343	-0.0642329	-0.332571	-1.5875	1.12917	Unknown	2
L56Q	0.503735	0.0710997	-0.258906	-0.534123	-0.167034	1.98554	2.31021	-0.678296	0.772914	0.206059	Unknown	2
L56R	-0.706985	0.516461	-0.438177	1.32455	0.121498	-0.526839	-0.459973	0.350445	0.179191	-0.414392	Unknown	2
L56V	0.907434	1.86028	-0.124877	1.7562	-0.163153	0.226874	-0.262103	0.013153	0.772914	-0.414392	Unknown	2
G57A	-1.69679	-1.77312	0.102033	-0.513054	-0.100083	0.478112	-1.64719	-1.36131	-0.414533	1.43183	Unknown	2
G57E	0.775583	-0.133097	-0.367023	-1.54466	-0.0272446	1.48306	-0.657843	-1.01559	0.772914	0.508718	Unknown	2
G57R	1.17978	1.7131	-1.12995	1.37817	0.0716123	-0.526839	-1.64719	0.69617	-0.414533	-0.414392	DM	1
G57V	0.627547	0.81801	-0.581339	1.27735	-0.0531735	0.226874	0.133637	1.37919	-3.35419	0.508718	Unknown	2
N58D	3.63878	2.03807	2.93696	0.535449	-0.155793	-0.275601	0.331507	0.013153	0.772914	-0.414392	Unknown	2
N58H	-0.495226	1.02424	-1.14966	1.09773	-0.0806809	0.226874	-1.05358	0.350445	0.772914	-0.717052	Unknown	2
N58I	2.13105	1.20196	0.742809	0.0828286	-0.0272964	0.478112	1.51873	1.37919	0.179191	-1.32994	Unknown	2
N58K	0.00994293	-0.614877	0.0392493	-0.714871	-0.087638	2.23678	0.727247	0.69617	-0.993775	-0.104167	Unknown	2
N58S	0.184928	-1.20569	-1.45856	-1.48689	-0.0779239	2.73925	-1.84506	-1.01559	1.35216	0.206059	Unknown	2
N58T	-0.242416	0.101966	0.0882384	-0.942085	-0.0714236	-0.0243635	-0.0642329	0.69617	0.772914	-1.02728	Unknown	2
N58Y	0.183515	0.208332	-1.04362	-1.24677	-0.0767907	-2.53674	-0.657843	-0.332571	-0.414533	0.508718	Unknown	2
D59A	-0.672505	0.178356	-1.65168	-0.654195	-0.0563991	-1.02931	-2.04293	1.04189	0.772914	-1.32994	Unknown	2
D59E	-0.8427	-0.660914	-0.276977	0.0124722	0.069948	-0.0243635	-1.05358	0.69617	0.772914	-1.02728	Unknown	2
D59G	0.058555	-1.16958	0.684126	-1.00697	-0.0751086	0.478112	-0.0642329	0.69617	-0.414533	-0.414392	Unknown	2
D59H	-0.280363	-1.50535	-0.618968	-0.0642907	-0.0254208	-0.778077	0.727247	-0.678296	0.772914	0.206059	Unknown	2
D59N	-0.809481	-0.984042	-0.82046	-0.9659	-0.0109344	-1.28055	-1.44932	1.37919	0.772914	-1.64016	Unknown	2
D59V	0.396245	-0.59436	-0.725127	0.225627	0.079852	0.980588	-0.657843	-2.04433	-0.414533	2.05228	Unknown	2
D59Y	1.71353	0.247652	1.20196	-1.15466	-0.134035	1.48306	0.331507	0.69617	0.772914	-1.02728	Unknown	2
V60A	-0.118447	-0.917203	-0.5779	-0.975817	-0.454983	0.980588	0.133637	0.350445	0.179191	-0.414392	Unknown	2
V60E	1.16184	-0.173674	1.71325	-0.150657	-0.344417	-0.526839	-1.25145	-1.36131	-0.414533	1.43183	Unknown	2
V60G	-1.23443	-0.239771	-0.505482	-0.103933	-0.365154	-0.526839	-1.25145	-1.01559	0.179191	0.818944	Unknown	2
V60L	-0.513182	0.234012	-0.942327	-1.10442	0.390967	-0.0243635	-1.64719	-1.36131	0.772914	0.818944	DM	1
V60M	-0.0138119	-1.81231	-1.0579	0.4515	0.895445	-0.275601	-0.262103	-2.72735	-1.5875	3.27805	Unknown	2
V61A	0.637288	1.13773	-0.390754	0.799498	-0.321379	-0.275601	-0.0642329	0.350445	0.772914	-0.717052	Unknown	2
V61D	-0.8889	-0.000172226	0.0119674	-0.18493	-0.310089	-1.78303	-1.84506	-0.678296	-2.18122	1.74205	Unknown	2
V61F	2.45896	1.68336	0.556659	0.77565	0.0342056	-0.275601	-0.855713	0.013153	1.35216	-0.717052	Unknown	2
V61G	-1.38468	-0.97584	0.312361	-2.05872	-0.307646	0.478112	-0.459973	-0.332571	0.772914	-0.104167	Unknown	2
V61I	3.22989	1.52892	2.56281	1.87294	-0.0289278	-0.275601	0.331507	-2.39005	-0.414533	2.35494	Unknown	2
V61L	1.51821	1.14555	1.60614	-0.100274	0.0952787	-1.53179	-0.0642329	-1.01559	0.179191	0.818944	Unknown	2
E62A	-1.46668	-1.54385	0.59294	-0.730707	-0.197078	2.23678	1.12299	0.69617	-0.414533	-0.414392	Unknown	2
E62D	0.8725	1.55876	-1.78111	-0.562539	-0.288632	0.478112	0.529377	1.04189	-0.993775	-0.414392	Unknown	2
E62G	-1.48216	-0.55905	0.200767	-0.769841	-0.251196	-0.275601	-0.0642329	0.350445	0.179191	-0.414392	Unknown	2
E62K	-0.23567	1.11758	-0.6759	-0.0178301	-0.113091	-2.03427	-0.0642329	-0.678296	-0.414533	0.818944	Unknown	2
E62Q	1.03159	0.489787	-0.602366	-0.653298	-0.074817	-1.53179	1.7166	-1.36131	1.35216	0.508718	Unknown	2
E62V	-1.13051	-2.44211	0.0721058	-1.02893	-0.0234566	0.980588	-0.459973	0.013153	0.772914	-0.414392	Unknown	2
K63E	0.392457	0.444732	-1.2956	0.183157	-0.251659	-0.0243635	-0.855713	0.350445	0.772914	-0.717052	Unknown	2
K63I	-1.44644	-1.50836	1.01499	0.191122	0.00219358	1.48306	1.12299	0.013153	-0.414533	0.206059	Unknown	2
K63N	1.08006	1.56059	1.17812	1.96898	-0.29123	-0.0243635	-1.84506	0.350445	-0.414533	-0.104167	Unknown	2
K63Q	1.40819	-0.558718	0.812544	-0.387713	-0.0518537	-0.0243635	-0.262103	0.69617	-2.18122	0.508718	Unknown	2
K63R	0.16124	0.00846403	-2.28368	0.85776	0.316947	1.98554	-0.0642329	-1.6986	0.772914	1.12917	Unknown	2
K63T	1.23511	-0.452616	0.175397	1.37558	-0.21452	-0.275601	-0.459973	0.013153	0.772914	-0.414392	Unknown	2
Y64C	-1.09989	0.175249	1.03845	0.248874	-0.181325	-0.778077	-1.05358	0.350445	0.772914	-0.717052	DM	1
Y64D	-1.79475	-2.53688	1.21184	-1.77392	-0.259216	0.478112	1.12299	-1.6986	1.94588	0.508718	Unknown	2
Y64F	-1.39843	-1.23018	1.4394	-1.52218	-0.00818608	-0.0243635	-0.0642329	-1.36131	-0.993775	1.74205	Unknown	2
Y64H	-0.214126	-1.22043	0.634528	-0.884769	-0.222776	-0.0243635	1.12299	-0.332571	-0.414533	0.508718	Unknown	2
Y64N	-0.63598	-1.85486	-0.303287	-1.44223	-0.739791	1.48306	-0.0642329	-0.678296	0.772914	0.206059	Unknown	2
Y64S	0.441315	1.06693	-0.788373	0.396281	-0.540549	-1.02931	0.925117	-1.01559	0.772914	0.508718	Unknown	2
D65A	0.0676849	0.187952	0.532504	-1.27269	-0.0705645	0.226874	0.727247	-1.6986	1.94588	0.508718	Unknown	2
D65E	0.908998	-0.977748	0.880632	-0.507578	0.206587	-0.526839	-0.262103	0.013153	-1.5875	0.818944	Unknown	2
D65G	-0.543566	0.663585	-0.330705	-1.2041	-0.0653897	-0.0243635	0.133637	0.69617	-0.414533	-0.414392	Unknown	2
D65H	-0.802015	-1.23112	0.286689	0.9261	0.104052	1.98554	-1.84506	-0.332571	-0.993775	0.818944	Unknown	2
D65N	-0.716891	-0.397634	0.694477	-2.31322	0.0856628	0.72935	-0.657843	-2.04433	-0.414533	2.05228	Unknown	2
D65V	-1.91868	-2.2201	1.91349	-0.143343	0.047485	-1.28055	-0.855713	0.69617	-1.5875	0.206059	Unknown	2
D65Y	-1.08142	-2.09784	0.569486	0.165917	0.241905	0.478112	-1.05358	0.350445	-0.993775	0.206059	DM	1
Y66C	0.386262	-0.546906	1.76536	-0.373088	-0.0139217	-0.275601	-0.0642329	-0.332571	-0.414533	0.508718	Unknown	2
Y66D	-1.21627	-2.09178	0.364867	-0.0261014	-0.455977	1.23183	0.925117	0.013153	0.179191	-0.104167	Unknown	2
Y66F	-0.201514	1.13426	-0.348505	0.25781	-0.222779	0.980588	-0.0642329	1.72491	0.179191	-1.64016	Unknown	2
Y66H	1.41994	1.57398	2.48614	-1.29615	-0.236476	-1.02931	-0.855713	-0.332571	-0.414533	0.508718	Unknown	2
Y66N	0.386539	0.802531	-0.884677	-0.630469	-0.377147	-0.275601	-1.84506	0.69617	0.772914	-1.02728	Unknown	2
Y66S	-1.59994	-0.267576	1.14424	-1.58435	1.18428	-0.526839	0.133637	1.72491	0.772914	-1.95039	Unknown	2
V67A	0.951637	1.76094	-0.739983	0.404704	-0.48759	0.72935	-0.855713	0.350445	0.772914	-0.717052	Unknown	2
V67E	0.344685	2.02474	-1.04418	0.892534	-0.409582	-0.0243635	-2.43867	-2.04433	-0.993775	2.35494	Unknown	2
V67G	-0.00353194	-0.0302734	-0.487861	1.52886	-0.519028	0.226874	-0.0642329	1.37919	0.179191	-1.32994	Unknown	2
V67L	0.538433	0.252198	1.19038	0.196444	0.0982115	-0.275601	-0.0642329	0.350445	1.94588	-1.32994	Unknown	2
V67M	0.429107	0.966757	-1.28593	0.368449	0.631854	-1.53179	-0.262103	-1.36131	0.179191	1.12917	DM	1
F68C	0.440768	-1.55321	-0.329882	-1.02115	-0.64109	0.72935	0.331507	0.013153	0.772914	-0.414392	Unknown	2
F68I	-1.84384	-0.419053	0.821194	-1.90393	-0.242569	0.478112	-0.459973	0.350445	-0.414533	-0.104167	Unknown	2
F68L	0.714019	-0.638832	-1.37668	2.30244	-0.153009	0.226874	0.133637	0.350445	0.179191	-0.414392	Unknown	2
F68S	0.491881	0.488873	-0.381615	-0.448799	-0.619021	-0.526839	-0.262103	0.350445	-0.414533	-0.104167	Unknown	2
F68V	-1.10221	0.936119	0.577882	-1.48185	-0.34845	-1.28055	-0.459973	0.350445	0.772914	-0.717052	Unknown	2
F68Y	-0.716249	-0.280828	1.72322	-0.376972	-0.0997064	1.98554	0.331507	0.013153	0.179191	-0.104167	Unknown	2
P69A	-0.989172	-0.711018	-0.0031206	-0.627308	0.452464	-0.526839	0.331507	0.350445	1.94588	-1.32994	Unknown	2
P69L	-0.9279	0.15199	-1.07469	-0.370251	0.975444	-0.275601	1.32086	0.013153	1.35216	-0.717052	Unknown	2
P69Q	-0.0207264	0.0854592	-0.435159	-0.351377	0.186104	0.980588	0.331507	-2.04433	0.772914	1.43183	Unknown	2
P69R	0.832013	-1.31136	1.18425	-0.503473	1.3485	1.23183	-0.0642329	-1.36131	0.179191	1.12917	Unknown	2
P69S	-1.92246	-1.66202	0.594926	0.290335	0.445012	-0.778077	1.91447	-0.332571	-0.993775	0.818944	Unknown	2
P69T	-0.605893	-0.0841815	0.363104	-0.670337	0.927173	0.226874	-0.459973	-1.36131	1.35216	0.508718	DM	1
E70A	0.374079	1.04187	-0.654241	1.02005	-0.102161	-0.275601	1.7166	-1.01559	0.772914	0.508718	Unknown	2
E70D	-0.226009	0.286423	-0.688516	0.556441	-0.262562	-0.275601	-1.25145	0.013153	0.179191	-0.104167	Unknown	2
E70G	0.370341	-1.47354	0.244622	-0.54636	-0.0698739	-1.28055	-0.855713	-0.678296	-1.5875	1.43183	Unknown	2
E70K	0.904842	0.0751094	1.85244	0.137874	-0.325305	0.72935	0.331507	0.350445	1.35216	-1.02728	Unknown	2
E70Q	0.495661	0.204973	0.374261	0.847557	-0.101028	1.23183	0.133637	-0.678296	-0.993775	1.12917	Unknown	2
E70V	-0.0949384	-1.329	-1.19299	1.18934	0.00180501	-0.778077	0.331507	-2.39005	0.772914	1.74205	Unknown	2
N71D	1.71468	0.185838	-0.321332	0.535473	-0.251436	0.72935	1.12299	-1.01559	1.35216	0.206059	Unknown	2
N71H	1.52492	-1.02489	-0.712426	0.718644	0.00892758	0.980588	0.925117	0.013153	-0.993775	0.508718	Unknown	2
N71I	-1.39285	-2.70816	-0.387595	-1.50996	0.144681	1.98554	-1.05358	0.350445	-0.414533	-0.104167	Unknown	2
N71K	-0.299476	-0.196681	0.788458	-0.527579	-0.23625	0.478112	1.7166	1.04189	-0.414533	-0.717052	Unknown	2
N71S	-0.707156	-1.10774	-0.551659	-0.276535	-0.177238	1.7343	0.925117	0.350445	-0.414533	-0.104167	Unknown	2
N71T	0.35986	-2.435	0.780733	0.514635	-0.0526497	1.48306	-1.44932	-2.04433	-0.414533	2.05228	Unknown	2
N71Y	1.73505	0.750976	-0.194727	1.00493	0.051399	-0.778077	-0.459973	-2.04433	-0.993775	2.35494	Unknown	2
G72A	-0.285877	-0.343406	-0.302796	-1.28104	0.0427381	0.980588	0.727247	-1.6986	-1.5875	2.35494	Unknown	2
G72C	2.25266	-0.501223	2.9257	0.446968	0.0893191	0.226874	-0.262103	0.69617	0.179191	-0.717052	Unknown	2
G72D	-0.425216	-1.29045	0.803883	-0.0346495	-0.192645	0.478112	0.133637	0.013153	-2.18122	1.12917	Unknown	2
G72R	2.01149	1.98051	0.777419	0.494856	0.768428	-1.78303	0.133637	0.013153	0.772914	-0.414392	Unknown	2
G72S	0.566097	-1.91533	0.333503	-0.369425	0.00970292	0.980588	0.331507	1.37919	-2.18122	-0.104167	Unknown	2
G72V	1.45753	0.548047	-0.855999	2.63193	0.142656	-1.28055	-0.459973	-1.01559	-0.414533	1.12917	Unknown	2
L73F	1.64277	2.94993	-0.381615	2.49091	0.0848462	-0.526839	0.727247	-2.39005	-0.414533	2.35494	Unknown	2
L73M	-0.350831	-0.511996	-0.630238	-0.562984	0.383418	-0.275601	-0.459973	-0.332571	0.772914	-0.104167	Unknown	2
L73S	-0.92754	-0.785294	0.834492	1.32246	-0.383238	0.478112	0.727247	0.013153	0.772914	-0.414392	Unknown	2
L73V	0.0887599	-0.126929	-1.33607	-0.0635019	0.0465819	1.23183	-0.0642329	0.013153	-0.993775	0.508718	Unknown	2
L73W	2.41184	0.366994	0.475703	2.33087	0.254116	0.980588	-1.05358	-0.332571	0.772914	-0.104167	Unknown	2
V74A	0.54358	0.752598	-1.39117	-2.30179	-0.252501	-1.02931	-0.262103	0.350445	0.772914	-0.717052	Unknown	2
V74E	0.491018	0.433982	-0.995418	-0.337381	-0.0663481	-1.78303	1.12299	0.350445	-0.414533	-0.104167	Unknown	2
V74G	-1.62834	0.0114799	1.12915	-2.99423	-0.374946	-0.0243635	0.529377	-1.36131	0.772914	0.818944	Unknown	2
V74I	0.756967	1.01582	0.111212	-0.864432	0.0424735	1.23183	-0.855713	-1.6986	0.772914	1.12917	Unknown	2
V74L	-1.67338	-0.802475	1.15276	0.95136	0.0891827	1.23183	-0.0642329	1.04189	1.94588	-1.95039	Unknown	2
A75E	-0.183033	-0.626689	-1.08338	-1.19393	0.0363085	-1.02931	-0.855713	-0.678296	-0.414533	0.818944	Unknown	2
A75G	0.267869	0.359032	-1.06883	-1.47897	-0.242231	-0.0243635	0.529377	0.69617	-0.414533	-0.414392	Unknown	2
A75P	0.785819	0.446468	-0.801614	-0.298867	0.0602697	-0.275601	-0.459973	-1.6986	-3.35419	3.27805	Unknown	2
A75S	-0.139467	0.40219	0.770788	-0.383356	-0.027868	1.48306	-0.657843	1.37919	-3.35419	0.508718	Unknown	2
A75T	1.69516	0.852258	-1.42535	1.43448	0.0306764	0.72935	-0.0642329	0.350445	-0.993775	0.206059	Unknown	2
A75V	2.73982	1.29841	2.11127	-0.125578	0.17445	-0.778077	-1.05358	1.72491	-2.76047	-0.104167	Unknown	2
Y76C	2.30811	1.00705	1.92036	2.37475	-0.681857	-0.526839	-0.0642329	0.013153	1.35216	-0.717052	DM	1
Y76D	-0.463566	1.99393	-0.559021	-1.57535	-0.73305	-0.0243635	-0.657843	0.013153	-0.414533	0.206059	Unknown	2
Y76F	0.163309	-1.2368	-1.04437	-0.750438	-0.0630803	-1.02931	0.925117	0.013153	1.35216	-0.717052	Unknown	2
Y76H	-1.03471	-0.392539	-0.527926	-0.809619	-0.330619	-0.778077	-0.0642329	0.69617	0.179191	-0.717052	Unknown	2
Y76N	2.18907	1.81521	2.01245	1.79877	-0.676114	-1.02931	-1.25145	0.69617	0.179191	-0.717052	Unknown	2
Y76S	0.371378	-2.02622	-0.468609	0.557716	-0.629901	2.23678	0.529377	0.350445	-1.5875	0.508718	Unknown	2
K77E	-2.23988	-0.297894	1.99147	-1.25447	-0.187443	-0.778077	-0.855713	0.350445	0.179191	-0.414392	Unknown	2
K77I	-0.961757	-0.790286	-0.432814	-0.495499	0.0710367	0.226874	-0.0642329	-2.04433	0.179191	1.74205	Unknown	2
K77N	0.0733756	0.0153867	1.93149	0.473571	-0.0371413	1.23183	0.727247	-1.6986	0.772914	1.12917	Unknown	2
K77Q	-1.28396	-0.24803	0.487102	-1.69782	0.00612479	-0.0243635	0.529377	0.350445	0.179191	-0.414392	Unknown	2
K77R	2.49264	0.440825	3.3129	1.97682	0.494953	-1.02931	-1.64719	0.013153	-1.5875	0.818944	Unknown	2
K77T	-0.491258	0.57343	-1.1353	0.499867	0.0503535	0.72935	-0.657843	-1.01559	0.772914	0.508718	Unknown	2
D78A	0.213129	-0.0395837	-0.659648	-0.0455718	0.00926894	0.72935	1.51873	0.350445	1.35216	-1.02728	Unknown	2
D78E	-1.05925	-0.0292111	0.546521	-1.59203	0.0703809	-1.02931	-2.43867	1.04189	0.772914	-1.32994	Unknown	2
D78G	-0.402837	-0.981369	-0.970747	-0.500794	0.062409	-0.526839	-0.855713	0.013153	-0.993775	0.508718	Unknown	2
D78H	1.48115	0.505437	0.175851	0.997384	0.0395748	0.72935	-1.44932	-1.36131	0.772914	0.818944	Unknown	2
D78N	0.919037	0.144942	0.954125	0.124607	-0.0329812	0.72935	-1.64719	1.37919	-0.414533	-1.02728	Unknown	2
D78V	0.833461	0.738787	-0.22778	1.04474	0.088109	1.23183	1.7166	-1.6986	-0.414533	1.74205	Unknown	2
D78Y	-1.23017	-1.43496	-0.0611764	-1.00228	0.109813	-0.778077	-0.855713	1.72491	0.772914	-1.95039	Unknown	2
G79A	-0.780226	0.608912	-0.126466	-0.746408	-0.11239	-0.778077	-0.657843	-1.6986	0.772914	1.12917	Unknown	2
G79E	-0.607671	0.262297	0.00948111	0.5258	-0.0598401	-1.53179	0.529377	0.69617	0.179191	-0.717052	Unknown	2
G79R	0.0230363	-0.557073	-0.799823	-0.382287	0.287585	0.478112	-1.05358	0.350445	0.772914	-0.717052	Unknown	2
G79V	-0.258965	-0.0739688	-1.05734	-1.35164	0.157518	-2.53674	0.727247	0.350445	0.179191	-0.414392	DM	1
G79W	1.44206	0.541079	0.616878	-0.114559	-0.156341	-0.0243635	0.331507	0.013153	-0.414533	0.206059	Unknown	2
K80E	-0.866292	1.58899	0.718198	-0.186675	0.00417173	1.98554	0.727247	1.37919	-1.5875	-0.414392	Unknown	2
K80I	-1.45226	-1.71367	-0.928359	-0.842412	0.0720022	1.23183	-0.262103	0.013153	0.179191	-0.104167	Unknown	2
K80N	-0.49232	0.181269	-0.83216	-0.759561	-0.0292988	-1.78303	1.51873	0.013153	0.772914	-0.414392	Unknown	2
K80Q	0.962428	0.919429	-0.609623	0.858362	0.0820322	1.23183	0.331507	0.350445	-0.414533	-0.104167	Unknown	2
K80R	0.227713	0.730813	-1.61239	-1.27107	0.0532488	-0.526839	-1.25145	-0.678296	0.772914	0.206059	Unknown	2
K80T	0.0184279	0.17799	-0.93736	-0.670681	-0.0406435	-0.275601	0.529377	-1.01559	-0.993775	1.43183	Unknown	2
L81F	1.29817	1.07912	-0.36752	1.11305	-0.312223	-0.526839	0.133637	0.013153	-0.414533	0.206059	Unknown	2
L81H	0.741493	-1.22396	-0.875585	-0.43928	-0.314945	0.72935	0.133637	1.04189	-0.414533	-0.717052	Unknown	2
L81I	-0.488313	1.17267	0.592089	-0.613289	-0.232508	0.226874	-0.657843	-1.01559	0.179191	0.818944	Unknown	2
L81P	-0.345765	-0.307547	-0.507518	0.587032	-0.335093	-0.526839	-0.855713	1.04189	-1.5875	-0.104167	Unknown	2
L81R	0.989939	-1.15476	1.97748	1.11481	0.139637	-0.526839	-1.84506	-0.678296	-2.18122	1.74205	Unknown	2
L81V	0.82944	-0.176222	-0.126625	1.12741	-0.147799	1.23183	-0.459973	1.37919	0.772914	-1.64016	Unknown	2
L82F	0.267239	0.450227	-0.432144	-0.300296	-0.182689	-0.275601	-0.459973	-0.678296	1.94588	-0.414392	Unknown	2
L82M	-0.945388	-1.0702	-0.116778	-0.385928	0.0387264	2.48801	1.7166	0.69617	-0.993775	-0.104167	Unknown	2
L82S	-0.818558	0.509321	0.196847	0.753681	-0.247271	-0.0243635	1.12299	0.013153	-0.414533	0.206059	Unknown	2
L82V	0.659228	0.130308	0.108001	-1.17586	-0.121215	-0.526839	-0.855713	0.350445	0.772914	-0.717052	Unknown	2
L82W	-1.27336	0.448193	0.0871643	0.4498	-0.213045	-0.526839	-0.657843	0.350445	-0.993775	0.206059	Unknown	2
C83F	-0.970198	0.610934	-0.199392	0.0795699	0.0720913	-0.526839	0.331507	1.04189	0.179191	-1.02728	Unknown	2
C83G	-0.354452	1.24499	-0.751685	-0.774113	-0.0864635	-0.0243635	-0.0642329	0.013153	0.772914	-0.414392	Unknown	2
C83R	-0.545591	1.03606	0.0452784	-0.149871	0.235447	-0.778077	1.32086	0.69617	-1.5875	0.206059	Unknown	2
C83S	-0.290817	-0.756267	-0.361726	-0.632878	-0.0356649	-1.02931	1.32086	0.69617	-0.414533	-0.414392	Unknown	2
C83W	-0.305963	0.716317	0.0113455	0.69604	0.102296	0.226874	-0.657843	1.04189	-0.414533	-0.717052	Unknown	2
C83Y	-0.643249	1.5653	1.46481	0.642648	0.0839362	1.7343	-0.855713	1.04189	0.772914	-1.32994	Unknown	2
R84G	-1.18208	-0.700748	1.56101	0.37917	-0.458343	-0.0243635	2.11234	1.04189	-0.993775	-0.414392	Unknown	2
R84I	1.55488	0.191607	0.623661	1.08186	-0.148438	-0.526839	2.11234	0.013153	-1.5875	0.818944	Unknown	2
R84K	-0.903217	-0.859137	0.431798	0.848011	-0.386705	1.23183	-0.262103	0.350445	0.772914	-0.717052	Unknown	2
R84S	-0.971814	1.11314	0.418554	0.465479	-0.393314	0.478112	-2.04293	0.69617	-0.993775	-0.104167	Unknown	2
R84T	-0.695114	0.143491	-0.117572	-0.736658	-0.423345	-0.275601	0.133637	-0.332571	-0.414533	0.508718	Unknown	2
Q85E	-0.996177	0.582318	0.597054	-1.24614	-0.0763217	1.48306	-0.459973	-0.678296	0.772914	0.206059	Unknown	2
Q85H	0.90672	-0.230312	-0.809862	0.270778	-0.102117	-0.526839	-0.0642329	0.013153	-1.5875	0.818944	Unknown	2
Q85K	1.1344	0.319529	0.0604024	0.146218	-0.402956	1.7343	0.133637	-0.678296	-0.993775	1.12917	Unknown	2
Q85L	0.184596	0.24066	-1.91341	-0.433	-0.0622476	0.72935	0.925117	-0.678296	0.772914	0.206059	Unknown	2
Q85P	-1.49663	-0.0150458	1.26491	-1.29953	-0.0424673	0.980588	0.133637	0.013153	-0.993775	0.508718	Unknown	2
Q85R	0.0622456	-0.452981	-0.432144	-0.900038	0.103063	-0.526839	2.50808	-1.36131	0.772914	0.818944	Unknown	2
N86D	-0.394952	2.10433	-0.551317	0.292608	-0.168292	-1.78303	0.133637	1.04189	0.772914	-1.32994	Unknown	2
N86H	-0.0789079	-0.0697877	-0.760744	-1.27721	0.150601	0.226874	-2.63654	-1.36131	0.179191	1.12917	Unknown	2
N86I	-1.52183	-0.676816	-0.115985	-1.10369	0.161122	-0.778077	0.727247	0.013153	0.179191	-0.104167	Unknown	2
N86K	-1.04389	0.525383	0.0542339	0.393519	-0.205913	0.72935	-1.84506	-0.332571	0.772914	-0.104167	Unknown	2
N86S	-2.06955	-1.99188	1.1504	0.022185	-0.237964	0.478112	0.331507	1.04189	-0.414533	-0.717052	Unknown	2
N86T	-1.47858	-0.582137	-0.301322	-0.561214	-0.00815115	-0.0243635	0.529377	-0.678296	0.772914	0.206059	Unknown	2
N86Y	0.0728465	-0.302738	-1.30984	1.0797	0.147386	1.48306	-0.657843	-0.332571	-0.993775	0.818944	Unknown	2
I87F	-0.253255	-0.125569	1.38668	0.944731	0.0238973	-0.275601	-0.262103	-3.07307	1.35216	2.05228	Unknown	2
I87L	0.544505	-0.44334	-0.579963	0.620972	-0.119144	-0.275601	-0.855713	0.350445	-0.993775	0.206059	Unknown	2
I87M	0.377579	0.798315	-0.909123	1.35805	0.132652	-0.0243635	-1.44932	0.69617	0.179191	-0.717052	Unknown	2
I87N	-0.0905282	-0.356463	-0.381615	1.04481	-0.188584	-1.28055	0.727247	1.37919	0.772914	-1.64016	Unknown	2
I87S	-0.472325	0.0753036	-0.734496	0.292836	-0.223398	-0.275601	0.925117	0.69617	0.179191	-0.717052	Unknown	2
I87T	-1.16148	-0.606606	-0.18252	0.0652229	-0.379423	-0.275601	1.12299	0.350445	0.179191	-0.414392	Unknown	2
I87V	0.246042	-0.278154	-0.586158	0.494847	-0.171335	0.226874	-0.855713	1.72491	1.94588	-2.56327	Unknown	2
Q88E	0.98332	1.52991	0.765118	2.0812	-0.172338	-0.526839	0.529377	0.013153	0.772914	-0.414392	Unknown	2
Q88H	0.115648	0.0996702	-1.16829	-0.0322361	-0.0570171	0.478112	-1.44932	0.350445	-0.993775	0.206059	Unknown	2
Q88K	0.586932	1.44812	-0.783015	-0.965017	-0.191097	-0.526839	-0.0642329	0.013153	-0.993775	0.508718	Unknown	2
Q88L	-0.595673	-0.748133	-0.74991	0.240699	0.0566908	1.23183	0.529377	-1.36131	0.772914	0.818944	Unknown	2
Q88P	-0.774456	-1.3745	-0.203738	0.287471	-0.174763	-0.275601	0.133637	0.013153	1.35216	-0.717052	Unknown	2
Q88R	-0.042881	-0.329344	-0.760744	-0.0677166	0.162081	-0.0243635	-0.0642329	-1.01559	1.94588	-0.104167	Unknown	2
S89C	-0.187146	-1.1142	-0.555424	-1.67979	-0.14872	0.478112	-2.2408	-0.332571	0.772914	-0.104167	Unknown	2
S89G	0.182212	0.0432375	-0.129964	0.274309	-0.0420283	0.478112	-1.64719	-1.36131	0.179191	1.12917	Unknown	2
S89I	0.261216	-0.254805	-0.874677	-1.87034	0.102366	-0.778077	0.331507	0.350445	1.94588	-1.32994	Unknown	2
S89N	1.23647	0.0143358	1.48262	0.803783	-0.00377166	1.7343	0.133637	0.350445	0.772914	-0.717052	Unknown	2
S89R	1.8162	0.901539	0.962333	0.0582554	0.0678977	0.478112	-0.459973	0.350445	-2.18122	0.818944	Unknown	2
S89T	-0.556327	0.192339	-0.94472	1.26457	-0.028668	-0.275601	0.529377	-2.39005	0.772914	1.74205	Unknown	2
H90D	0.442442	0.417052	-1.88563	-0.738444	-0.467938	0.478112	-0.459973	1.37919	-0.414533	-1.02728	Unknown	2
H90L	1.19163	-0.748842	-0.369176	-0.64726	0.126698	0.980588	0.727247	-0.678296	0.772914	0.206059	Unknown	2
H90N	3.00942	0.507059	1.86068	1.06542	-0.219224	1.23183	1.12299	-1.36131	0.179191	1.12917	Unknown	2
H90P	1.10446	0.128652	0.159033	0.298785	-0.374176	-1.02931	-0.262103	-0.332571	0.179191	0.206059	Unknown	2
H90Q	-0.801623	-0.111096	1.19337	0.145282	0.0468576	0.72935	0.331507	1.37919	-0.414533	-1.02728	Unknown	2
H90R	-0.718743	0.216465	-0.794274	0.0777099	0.17333	-0.0243635	2.31021	1.04189	0.179191	-1.02728	Unknown	2
H90Y	-0.0171796	-0.184824	-1.06997	-0.418959	0.100029	1.23183	1.32086	1.04189	0.772914	-1.32994	Unknown	2
L91M	-0.831206	-2.38736	-0.857085	0.969371	0.168276	1.48306	0.727247	0.350445	-1.5875	0.508718	Unknown	2
L91P	-1.24012	-0.418037	-0.572916	0.116684	0.260483	2.99049	0.529377	-1.6986	0.179191	1.43183	Unknown	2
L91Q	0.358518	0.75422	-0.898163	-0.680759	-0.469689	-0.526839	0.727247	0.013153	1.94588	-1.02728	Unknown	2
L91R	0.371636	1.19835	0.804571	0.292893	0.464136	-1.78303	-0.855713	-1.6986	-0.414533	1.74205	Unknown	2
L91V	0.348486	-0.682071	-2.10068	-1.18025	-0.115444	0.226874	-0.459973	0.69617	-0.414533	-0.414392	Unknown	2
G92A	-1.24967	-0.319919	0.465441	0.0783203	-0.0763417	-0.0243635	1.7166	1.37919	-0.993775	-0.717052	Unknown	2
G92C	-0.687547	1.08368	0.633964	0.899898	-0.0593503	-0.526839	-1.25145	1.04189	0.179191	-1.02728	Unknown	2
G92D	-0.600464	0.307991	0.353547	-2.14295	-0.165226	-0.778077	1.7166	-0.332571	0.179191	0.206059	Unknown	2
G92R	0.240862	2.03063	0.458639	0.053859	-0.00710956	0.72935	1.91447	0.013153	-0.993775	0.508718	Unknown	2
G92S	2.05681	1.49152	0.356489	2.01689	-0.107272	0.226874	-0.855713	0.350445	-0.414533	-0.104167	Unknown	2
G92V	-0.441284	0.350407	-0.139037	0.970117	-0.0416618	-1.02931	0.727247	0.013153	0.179191	-0.104167	Unknown	2
E93A	1.38543	-1.1329	1.17459	0.726644	-0.130787	0.478112	1.7166	1.04189	-0.414533	-0.717052	DM	1
E93D	-0.49925	-1.79351	1.01833	-0.865295	-0.143649	-0.275601	-0.459973	-0.332571	0.179191	0.206059	Unknown	2
E93G	-1.17893	-0.784335	0.00668294	-1.18906	-0.158192	-1.78303	-0.459973	2.07064	-0.993775	-1.32994	Unknown	2
E93K	1.20096	-0.400524	-0.98112	1.02957	-0.223412	0.478112	-0.459973	-0.332571	0.772914	-0.104167	Unknown	2
E93Q	-1.47953	-2.32632	0.8179	0.441606	0.00600731	0.980588	-1.25145	1.04189	-0.993775	-0.414392	Unknown	2
E93V	-0.166545	-0.840767	0.871374	2.03422	-0.0693482	1.23183	0.331507	-1.01559	-1.5875	1.74205	Unknown	2
A94D	0.219017	1.2226	0.359429	0.457521	-0.0825042	-0.275601	0.727247	-0.332571	0.179191	0.206059	Unknown	2
A94G	-0.637227	-0.403837	1.13807	-0.669567	-0.169498	-0.275601	0.331507	1.37919	1.94588	-2.25305	Unknown	2
A94P	-1.77257	-0.777858	0.761797	-0.307252	-0.299218	0.980588	0.727247	1.04189	-0.414533	-0.717052	Unknown	2
A94S	0.662324	-1.28761	-0.996719	-0.0915575	-0.0329591	0.72935	-0.0642329	-0.332571	0.179191	0.206059	Unknown	2
A94T	0.00930859	0.868251	-0.315749	0.0889181	0.0066824	0.478112	-0.0642329	1.04189	0.772914	-1.32994	Unknown	2
A94V	1.0338	0.0875954	-0.369508	0.724819	-0.0301214	0.72935	0.133637	1.04189	0.772914	-1.32994	Unknown	2
L95I	-1.32336	-0.179751	0.981538	-1.19169	0.0322776	-1.28055	-0.459973	-1.01559	0.772914	0.508718	Unknown	2
L95P	-0.880039	0.445212	-0.728307	0.790655	-0.379642	0.980588	1.32086	1.72491	-0.414533	-1.32994	Unknown	2
L95Q	-0.3834	1.8725	-0.0654233	-0.861753	-0.123295	1.48306	1.12299	-1.01559	0.179191	0.818944	Unknown	2
L95R	0.244536	-1.03668	-0.0857551	0.547538	0.00842246	-0.0243635	0.331507	0.350445	-0.414533	-0.104167	Unknown	2
L95V	1.77892	1.29769	1.26349	0.809297	0.133167	2.48801	-0.855713	-1.36131	-0.414533	1.43183	Unknown	2
I96F	-0.24873	0.649169	-1.34564	-0.95647	0.0345468	-0.275601	-0.0642329	0.350445	-0.414533	-0.104167	Unknown	2
I96L	0.149668	-0.66923	-0.150197	-0.0356902	0.190828	-2.03427	-1.64719	0.69617	-0.993775	-0.104167	Unknown	2
I96M	-0.249688	-0.683807	-0.494631	2.72569	0.144032	0.226874	0.133637	1.04189	-0.414533	-0.717052	Unknown	2
I96N	-0.926926	0.736948	1.62903	-0.370979	-0.481225	-0.778077	-0.459973	0.350445	-0.414533	-0.104167	Unknown	2
I96S	3.21255	1.60551	2.59784	1.17576	0.266043	-0.778077	-0.657843	0.350445	-0.993775	0.206059	Unknown	2
I96T	-0.10007	-0.9094	-0.573947	-0.909721	0.0596366	0.478112	1.32086	0.350445	0.179191	-0.414392	Unknown	2
I96V	1.17466	0.139173	1.27934	-0.311718	-0.182051	-0.275601	-0.459973	-0.678296	-0.414533	0.818944	Unknown	2
Q97E	-1.60927	-0.738366	0.0991233	-0.0958686	-0.129447	-1.53179	0.529377	0.350445	-0.414533	-0.104167	Unknown	2
Q97H	-0.873996	-1.84234	-0.101089	-1.01473	-0.0718889	0.980588	0.529377	1.04189	-0.993775	-0.414392	Unknown	2
Q97K	1.24228	-2.16385	0.952778	1.83675	-0.261592	-0.275601	-0.262103	-1.01559	-0.414533	1.12917	Unknown	2
Q97L	-0.666389	-0.0784354	-0.716833	-1.43613	-0.00904996	-0.275601	-0.855713	-0.332571	-0.414533	0.508718	Unknown	2
Q97P	-1.14864	0.395359	0.833671	-0.702439	-0.0955689	-0.0243635	-1.05358	-1.6986	0.179191	1.43183	Unknown	2
Q97R	-0.906254	1.68545	1.66863	0.572207	0.196168	0.226874	0.331507	-2.04433	0.179191	1.74205	Unknown	2
D98A	-1.12784	-1.80275	-0.476201	-0.953714	0.0601184	-1.53179	-0.262103	1.72491	2.5396	-2.8735	Unknown	2
D98E	1.65161	1.42832	-0.770888	0.848588	0.106095	1.7343	0.925117	-1.01559	-0.414533	1.12917	Unknown	2
D98G	-0.51262	0.149226	0.59223	-0.393364	-0.0932727	0.72935	0.133637	0.013153	-0.414533	0.206059	Unknown	2
D98H	1.98189	-0.343509	0.131513	0.496491	0.124166	-0.778077	-0.657843	-1.01559	-0.414533	1.12917	Unknown	2
D98N	-0.249763	-0.645458	-0.0348182	-0.493166	-0.0343324	1.48306	-1.64719	0.013153	-2.18122	1.12917	Unknown	2
D98V	-1.44702	-0.155602	1.43777	-0.304519	0.159494	-0.0243635	1.12299	-0.678296	0.772914	0.206059	Unknown	2
D98Y	-0.823485	0.16916	1.27007	-0.533292	0.0458829	0.980588	0.529377	-0.678296	0.772914	0.206059	Unknown	2
L99F	0.182762	0.665459	-0.149399	0.852654	-0.0196959	0.478112	-0.0642329	-1.6986	0.179191	1.43183	Unknown	2
L99I	0.895088	0.361659	-0.491753	0.189186	-0.0581874	-1.53179	0.133637	-0.332571	1.35216	-0.414392	Unknown	2
L99S	-0.0765671	0.994962	0.209502	-1.33383	-0.656482	-1.53179	0.133637	0.350445	-0.414533	-0.104167	Unknown	2
L99V	0.0898411	0.178402	-1.21839	-0.0150738	-0.343098	1.7343	1.12299	0.013153	1.35216	-0.717052	Unknown	2
I100F	0.417566	0.388516	-0.215182	0.185448	0.00767007	0.478112	1.91447	0.69617	-0.993775	-0.104167	Unknown	2
I100L	-1.40864	-2.0657	0.388034	-1.9787	-0.161487	0.226874	-0.855713	0.350445	0.179191	-0.414392	Unknown	2
I100M	-0.244295	0.447039	-1.16214	1.73707	-0.0492502	0.72935	-0.0642329	0.69617	-0.414533	-0.414392	Unknown	2
I100N	0.846586	1.30982	-0.884495	-0.253274	-0.358783	-1.02931	0.727247	-0.678296	-0.993775	1.12917	Unknown	2
I100S	-0.386246	0.493465	-0.573432	0.10282	0.651814	0.980588	-0.0642329	0.69617	-0.993775	-0.104167	Unknown	2
I100T	-1.16818	-0.721631	-0.362057	-0.554507	-0.0189473	0.226874	1.51873	0.69617	-0.993775	-0.104167	Unknown	2
I100V	0.76823	-0.320148	-1.38875	0.62655	0.0108637	-0.526839	-0.855713	-1.01559	-0.414533	1.12917	Unknown	2
N101D	0.954296	-0.170041	0.199561	-0.548209	-0.178958	0.226874	-0.0642329	1.04189	0.772914	-1.32994	Unknown	2
N101H	-2.79412	-0.487663	3.35199	-0.929139	0.0188842	0.72935	0.727247	0.69617	1.35216	-1.32994	Unknown	2
N101I	1.25339	0.173444	0.641434	1.6927	0.172253	0.478112	0.133637	-1.01559	-2.18122	2.05228	Unknown	2
N101K	0.308812	-3.14139	-1.37748	-0.322369	-0.0816955	-0.526839	-1.05358	0.350445	-1.5875	0.508718	DM	1
N101S	-1.41768	-0.539664	1.00871	-0.0331408	0.0118987	-0.275601	0.133637	0.350445	0.772914	-0.717052	Unknown	2
N101T	0.410703	1.06072	-0.992815	-0.290236	0.0451785	-0.275601	-1.44932	-1.01559	0.772914	0.508718	Unknown	2
N101Y	-1.40505	0.496344	0.527778	0.14381	0.0454364	-2.2855	0.133637	-0.332571	1.35216	-0.414392	Unknown	2
Y102C	-0.34332	-0.472516	-0.942879	0.436682	-0.166713	1.48306	-0.855713	-0.332571	-0.993775	0.818944	DM	1
Y102D	-0.647115	0.791576	0.257929	0.200719	-0.676989	1.98554	1.32086	0.350445	0.179191	-0.414392	Unknown	2
Y102F	1.08029	-0.814425	0.243274	1.37861	-0.0767363	0.478112	-0.262103	-0.332571	-0.993775	0.818944	Unknown	2
Y102H	0.63908	-0.433436	0.276273	-0.127851	0.132379	-0.778077	0.727247	0.350445	0.772914	-0.717052	Unknown	2
Y102N	0.124317	0.72092	-0.911135	1.86565	-0.10574	-1.28055	-0.262103	0.69617	0.179191	-0.717052	Unknown	2
Y102S	0.816489	-0.346833	-0.00218634	1.09826	0.0387892	0.72935	-0.657843	0.350445	-0.993775	0.206059	Unknown	2
C103F	0.638816	1.56799	0.730723	0.188492	0.538806	-2.53674	-0.855713	0.350445	0.772914	-0.717052	DM	1
C103G	-0.46955	-2.21277	0.418699	-1.59543	-0.335708	-0.275601	-0.657843	0.013153	-0.414533	0.206059	Unknown	2
C103R	0.417172	-0.911639	0.701183	-1.3772	0.100975	-1.02931	-0.855713	1.37919	-0.993775	-0.717052	Unknown	2
C103S	0.925145	0.883593	-2.10376	1.64809	-0.0691679	-0.778077	1.12299	1.04189	0.772914	-1.32994	Unknown	2
C103W	-0.357486	-0.109233	-1.64742	-3.07215	0.532546	-0.0243635	0.331507	0.350445	0.179191	-0.414392	Unknown	2
C103Y	-0.438325	-0.417374	-0.837568	-0.629748	0.48919	1.48306	-0.657843	0.013153	0.179191	-0.104167	Unknown	2
L104M	-0.526542	-0.692352	-0.463048	-0.403666	-0.0157236	-0.0243635	1.32086	0.350445	1.94588	-1.32994	Unknown	2
L104P	0.786593	0.0445626	0.17464	0.915986	-0.299001	0.478112	0.925117	0.69617	-2.18122	0.508718	Unknown	2
L104Q	-0.360576	-1.03316	0.0902328	-0.139711	-0.297874	0.72935	-0.459973	1.04189	-0.993775	-0.414392	Unknown	2
L104R	-1.91008	-1.03952	0.815841	-0.466919	-0.0683968	0.226874	-1.05358	0.350445	-0.993775	0.206059	Unknown	2
L104V	-0.916921	-0.52495	0.374261	-2.98359	-0.310569	0.980588	-0.0642329	0.013153	0.179191	-0.104167	DM	1
S105C	2.22161	1.53973	-0.254681	0.759906	-0.083018	0.478112	-0.262103	0.013153	-0.414533	0.206059	Unknown	2
S105G	-1.19355	-0.625592	1.38376	0.549184	-0.195665	-1.02931	0.133637	1.37919	0.772914	-1.64016	Unknown	2
S105I	-1.00972	-0.714354	1.42124	-1.61649	-0.017779	0.226874	-0.0642329	1.04189	0.772914	-1.32994	Unknown	2
S105N	-0.852559	-1.08935	-0.923956	-1.17955	-0.14601	-1.02931	1.12299	-1.36131	0.179191	1.12917	Unknown	2
S105R	-1.31259	-0.219071	0.321684	-1.26069	0.0522745	-0.778077	-0.459973	-1.01559	0.772914	0.508718	Unknown	2
S105T	-0.940922	-0.877437	-1.03274	-0.160531	-0.0286392	-1.02931	-0.459973	-0.678296	0.772914	0.206059	Unknown	2
Y106C	0.225245	-0.436029	-0.13617	1.58992	-0.16915	0.72935	-1.44932	0.350445	0.772914	-0.717052	DM	1
Y106D	-0.299321	0.210913	-0.923406	-1.35804	-0.495625	0.72935	0.331507	2.40793	-0.993775	-1.64016	Unknown	2
Y106F	-0.400721	0.389145	-0.788909	-0.72105	-0.141818	0.980588	-0.0642329	1.37919	-0.993775	-0.717052	Unknown	2
Y106H	-1.53858	-0.107417	0.299019	-1.35335	-0.333704	-1.53179	-1.25145	1.04189	-0.414533	-0.717052	Unknown	2
Y106N	1.04221	1.61267	-0.253545	-0.505659	0.0393293	1.23183	-1.05358	0.350445	-0.414533	-0.104167	Unknown	2
Y106S	-0.692252	-0.676941	-0.713659	1.03541	-0.839469	-0.778077	1.51873	1.04189	0.772914	-1.32994	Unknown	2
I107F	-2.02306	-0.650016	1.5589	-0.127625	0.0258052	1.7343	-0.459973	0.013153	0.772914	-0.414392	DM	1
I107L	-0.221878	-1.47864	0.21597	0.840117	0.0471626	0.478112	-0.262103	-1.01559	-0.993775	1.43183	Unknown	2
I107M	-1.8159	0.116371	1.53319	-1.47606	0.099654	-1.53179	0.133637	0.013153	1.94588	-1.02728	Unknown	2
I107N	0.389018	-0.204095	-1.429	-0.306403	0.100575	-0.778077	0.133637	-1.36131	-0.993775	1.74205	Unknown	2
I107S	-0.798156	-0.55063	-0.0376371	-0.51494	-0.408416	-0.778077	0.133637	1.37919	0.772914	-1.64016	Unknown	2
I107T	1.42785	-0.475703	-0.100772	1.56328	-0.255224	0.478112	0.727247	0.013153	-0.414533	0.206059	Unknown	2
I107V	-0.51309	0.143811	-1.08906	0.209951	-0.0603051	-1.53179	-0.657843	-1.01559	0.179191	0.818944	Unknown	2
A108E	-1.73971	-0.630824	-0.0287162	0.0831283	-0.0363972	0.72935	-0.855713	1.04189	-2.18122	0.206059	Unknown	2
A108E	-1.73971	-0.630824	-0.0287162	0.0831283	-0.0363972	0.72935	-0.855713	1.04189	-2.18122	0.206059	Unknown	2
A108G	-1.13864	-0.214536	-0.556281	-0.10588	-0.138471	-0.275601	0.529377	0.69617	0.179191	-0.717052	Unknown	2
A108P	-0.0624398	0.109734	-0.0704605	0.0126444	-0.156669	0.226874	1.91447	-1.6986	0.772914	1.12917	Unknown	2
A108S	-0.120053	-0.425565	-1.66407	0.763273	-0.0588763	-1.53179	0.529377	0.013153	-0.414533	0.206059	Unknown	2
A108T	-0.440529	-0.516976	-0.876312	-1.68225	-0.011498	-1.53179	-0.459973	-0.332571	0.772914	-0.104167	Unknown	2
A108V	1.05771	-0.198406	-0.426117	-0.430886	-0.0525973	0.72935	1.32086	-0.678296	1.94588	-0.414392	DM	1
K109E	-0.945117	-1.31608	-0.0629061	-0.396697	0.0716826	0.72935	0.133637	-0.678296	-0.414533	0.818944	Unknown	2
K109I	-0.160563	-0.942655	0.42467	1.29759	0.0855333	0.980588	2.31021	0.013153	0.772914	-0.414392	Unknown	2
K109N	2.24138	1.07136	0.920924	1.48445	0.0415475	-0.526839	-1.44932	1.37919	0.179191	-1.32994	Unknown	2
K109Q	-1.48317	-0.093149	-0.558336	-0.837511	0.204025	-1.02931	1.12299	2.07064	0.179191	-1.95039	Unknown	2
K109R	-0.110945	-0.405756	-0.380121	0.24198	0.296082	-0.526839	-0.0642329	0.350445	1.35216	-1.02728	Unknown	2
K109T	1.55216	0.427551	3.23892	-0.0676476	0.0870688	-0.275601	0.133637	0.350445	-0.414533	-0.104167	Unknown	2
I110F	0.775965	-0.841201	0.456322	0.601897	-0.0806976	-0.275601	1.7166	-1.01559	0.179191	0.818944	Unknown	2
I110L	0.530222	-1.02408	-0.372159	0.393385	-0.0237079	3.24173	1.32086	-0.332571	0.179191	0.206059	Unknown	2
I110M	-0.661522	0.812961	-0.174343	-1.21271	0.179056	0.72935	-0.0642329	0.013153	-0.414533	0.206059	Unknown	2
I110N	-0.438607	-0.829926	-0.166177	0.679973	-0.51318	-1.02931	-0.0642329	-0.332571	0.772914	-0.104167	Unknown	2
I110S	0.121413	0.79723	0.24926	0.994479	-0.290143	0.226874	-0.657843	0.350445	0.772914	-0.717052	Unknown	2
I110T	1.6783	2.71033	0.0539253	1.78889	-0.239891	-0.526839	-0.262103	0.69617	0.772914	-1.02728	Unknown	2
I110V	-0.290222	-1.22091	0.230537	-0.257252	-0.312256	0.226874	-0.0642329	-1.36131	0.772914	0.818944	Unknown	2
K111E	-0.134463	-0.610582	-2.10447	0.387374	-0.0349876	-2.03427	-0.262103	0.013153	0.772914	-0.414392	Unknown	2
K111I	0.8155	0.746841	-1.56821	-0.36204	-0.0388577	-0.526839	-1.44932	0.69617	-0.414533	-0.414392	Unknown	2
K111N	-0.476187	0.0739899	0.697831	0.71062	-0.10788	-0.0243635	0.331507	0.013153	0.179191	-0.104167	Unknown	2
K111Q	-0.436067	1.23889	-0.240729	-1.24791	0.0141959	1.7343	0.133637	1.04189	0.179191	-1.02728	Unknown	2
K111R	-1.00618	-0.517719	0.548379	1.41647	-0.0463158	-1.78303	0.529377	-2.39005	0.179191	2.05228	Unknown	2
K111T	1.10074	-0.584136	1.45111	0.729535	-0.0280263	0.226874	-0.262103	0.350445	-0.993775	0.206059	Unknown	2
L112F	0.474119	-0.3237	0.063022	-0.713896	0.0281621	-1.53179	0.331507	0.69617	-0.993775	-0.104167	Unknown	2
L112H	-0.660189	-0.694145	-1.1487	1.67739	-0.438027	-2.53674	-1.64719	0.69617	0.772914	-1.02728	Unknown	2
L112I	-0.557441	0.871861	-0.34801	-2.09077	0.0844035	0.478112	-0.262103	-0.332571	-1.5875	1.12917	Unknown	2
L112P	0.602141	2.38864	0.343238	0.240093	-0.346035	-0.275601	-0.262103	0.350445	1.94588	-1.32994	Unknown	2
L112R	-0.102179	-0.219825	-0.298212	-1.22653	0.0924065	-1.28055	0.727247	0.013153	0.179191	-0.104167	Unknown	2
L112V	0.0115393	-0.0608088	-1.42758	1.23858	0.32083	0.980588	-0.0642329	-1.01559	-0.993775	1.43183	Unknown	2
P113A	1.16301	1.22735	1.25562	0.324205	-0.103177	0.226874	0.133637	1.04189	0.772914	-1.32994	DM	1
P113L	0.442515	0.0485152	-0.119795	1.30913	-0.0959793	1.23183	-0.0642329	1.04189	-0.414533	-0.717052	DM	1
P113Q	0.0141393	-0.76183	-0.152272	-0.171135	-0.0652817	-0.0243635	0.727247	-0.678296	-0.414533	0.818944	Unknown	2
P113R	1.93746	-0.245494	1.06832	1.74878	0.0102773	-0.0243635	0.925117	-1.6986	-2.18122	2.66517	Unknown	2
P113S	0.430159	0.450786	-1.12156	-0.529531	-0.120565	-0.778077	1.7166	-1.36131	0.772914	0.818944	Unknown	2
P113T	-0.86825	0.119867	-0.463048	-0.769551	-0.124581	-0.526839	-0.855713	0.013153	0.772914	-0.414392	B	0
K114E	-0.26745	0.711405	-0.976671	-0.0772685	0.284092	0.72935	-3.03228	0.013153	0.179191	-0.104167	Unknown	2
K114M	0.650967	0.0945981	0.878318	-1.51768	0.535755	-0.526839	1.12299	-0.332571	-2.18122	1.43183	Unknown	2
K114N	-0.860888	0.182194	0.210104	-1.31978	-0.0935258	0.478112	1.32086	0.69617	0.772914	-1.02728	Unknown	2
K114Q	1.15363	1.46715	1.87403	0.0215218	0.0146959	-0.0243635	1.51873	2.40793	-0.414533	-1.95039	Unknown	2
K114R	0.416236	-0.190878	-0.752572	0.642952	0.269606	0.226874	0.529377	-0.678296	1.94588	-0.414392	Unknown	2
K114T	1.17374	-0.299425	1.63468	1.42484	0.20521	2.23678	0.133637	-0.332571	-0.414533	0.508718	Unknown	2
K115E	-0.122879	-0.567126	-0.312959	-0.840165	-0.263505	-0.275601	-0.855713	0.013153	0.772914	-0.414392	Unknown	2
K115M	-0.440737	-1.38483	-0.593049	-0.218888	0.308314	-0.526839	0.727247	1.37919	-0.414533	-1.02728	Unknown	2
K115N	-0.336835	2.29814	-0.582887	-0.55621	-0.153958	0.226874	-1.05358	0.350445	0.772914	-0.717052	Unknown	2
K115Q	-0.371012	-0.336803	-0.161218	-1.97928	0.0682111	0.72935	2.11234	-1.36131	0.772914	0.818944	Unknown	2
K115R	-0.422952	-0.0524467	-0.139356	-1.18351	0.382712	0.478112	-0.657843	1.04189	-1.5875	-0.104167	Unknown	2
K115T	-0.0866257	0.954682	0.826955	-1.09599	-0.107306	1.48306	2.90382	0.013153	-1.5875	0.818944	Unknown	2
R116G	0.174257	-0.975783	-0.523157	1.04317	-0.162585	-0.778077	1.91447	-0.332571	0.179191	0.206059	Unknown	2
R116K	-1.55915	-1.54872	0.239231	-0.848353	-0.375964	-0.526839	-1.25145	0.350445	0.772914	-0.717052	Unknown	2
R116M	-0.114666	-0.949212	-0.310498	-1.31963	-0.249801	-0.275601	-0.459973	-0.678296	1.94588	-0.414392	Unknown	2
R116S	-0.0422523	-0.301459	-1.40267	0.479004	0.183867	-1.02931	-1.64719	-1.01559	1.94588	-0.104167	Unknown	2
R116T	-0.184173	-0.0903045	-0.205671	-0.602013	-0.166211	-2.03427	0.133637	0.013153	0.772914	-0.414392	Unknown	2
R116W	0.155566	1.70512	0.287136	0.33625	-0.374949	-0.778077	-0.855713	-1.36131	0.772914	0.818944	Unknown	2
G117A	-1.3394	0.525303	-0.532528	-0.510029	-0.103639	-1.28055	-0.459973	0.350445	-0.993775	0.206059	Unknown	2
G117C	1.4896	0.604445	-0.662965	0.745496	-0.0828542	1.48306	-0.262103	0.69617	-0.414533	-0.414392	Unknown	2
G117D	-1.15439	-1.84784	0.459653	-0.217855	-0.0998945	-0.526839	0.529377	0.350445	0.179191	-0.414392	Unknown	2
G117R	-1.64042	0.845015	0.663797	-0.965296	0.0320214	-0.275601	1.32086	-0.332571	-0.414533	0.508718	DM	1
G117S	-1.09087	-0.609028	-0.129328	-1.46147	-0.109907	-0.275601	0.529377	-1.36131	0.772914	0.818944	Unknown	2
G117V	-0.677424	-2.02272	-1.16521	-0.529597	0.0785832	-0.0243635	-2.43867	0.013153	0.772914	-0.414392	Unknown	2
T118A	0.810115	0.29065	-1.53005	0.605283	-0.132158	0.980588	0.925117	0.013153	-0.414533	0.206059	Unknown	2
T118I	1.6198	0.974113	-0.621394	-0.412937	0.0377698	0.226874	-1.44932	0.013153	0.772914	-0.414392	Unknown	2
T118N	-0.281694	-0.00992799	0.130903	1.26843	-0.190445	-0.275601	-0.262103	1.72491	-0.414533	-1.32994	Unknown	2
T118P	0.252649	-0.723767	-0.365367	-0.692163	0.0553243	-0.0243635	-1.64719	0.69617	-0.414533	-0.414392	Unknown	2
T118S	0.436245	0.230973	-1.27176	0.398703	-0.172125	-0.778077	-0.0642329	-1.6986	0.772914	1.12917	DM	1
F119C	0.0588758	0.232116	-0.691674	-0.778017	-0.359957	-0.526839	-0.459973	2.07064	-1.5875	-1.02728	Unknown	2
F119I	-1.60183	2.00533	1.11639	0.130576	0.184296	-0.526839	-0.459973	0.013153	0.772914	-0.414392	Unknown	2
F119L	-0.470656	0.204767	-1.37607	-0.200856	0.102438	-0.526839	0.727247	0.013153	1.94588	-1.02728	DM	1
F119S	0.662647	0.552731	-0.962426	-1.87432	-0.437001	-0.778077	2.50808	1.04189	0.179191	-1.02728	Unknown	2
F119V	-1.2666	-1.3607	-0.665934	0.619654	-0.0687019	0.980588	0.133637	0.013153	0.772914	-0.414392	Unknown	2
F119Y	-1.43371	-1.07154	-0.585297	-1.90137	-0.072089	-1.53179	-2.04293	0.013153	0.772914	-0.414392	Unknown	2
I120F	-0.396339	-0.462006	-1.03555	-0.373168	-0.154632	-0.526839	0.925117	-1.36131	0.179191	1.12917	Unknown	2
I120L	-0.632011	0.618919	-0.730959	-1.15517	0.151719	-2.2855	0.529377	-0.678296	0.179191	0.508718	Unknown	2
I120M	0.47706	-0.763932	0.252549	1.55469	0.363157	-2.2855	0.925117	0.013153	0.179191	-0.104167	DM	1
I120N	-0.0588178	1.27968	-1.25704	-1.03278	-0.482647	0.478112	-0.657843	-1.01559	-0.414533	1.12917	Unknown	2
I120S	1.29539	-0.797723	2.45599	2.2731	-0.498057	0.226874	-0.0642329	-0.332571	0.179191	0.206059	Unknown	2
I120T	-2.75756	-1.59786	2.22423	-0.733332	-0.0561227	0.980588	-0.262103	0.013153	-0.993775	0.508718	DM	1
I120V	-0.718913	0.580067	0.010724	-0.920546	-0.0833042	1.23183	0.331507	0.350445	-0.414533	-0.104167	Unknown	2
E121A	0.944273	0.85765	2.2064	-0.832261	-0.310094	-0.0243635	2.11234	1.37919	0.179191	-1.32994	Unknown	2
E121D	-0.204237	0.408862	-0.637011	0.479249	-0.317771	1.48306	-1.05358	1.04189	0.772914	-1.32994	Unknown	2
E121G	-0.389441	0.981722	-0.577384	1.34835	-0.284223	-0.526839	-1.25145	0.013153	0.772914	-0.414392	Unknown	2
E121K	-0.970665	0.295951	2.49455	0.0274525	-0.512318	-0.275601	-1.05358	0.013153	0.179191	-0.104167	Unknown	2
E121Q	0.483336	0.200815	-1.47966	0.77845	-0.197296	-0.778077	0.529377	-0.332571	0.772914	-0.104167	Unknown	2
E121V	-0.0718322	0.393874	0.120531	-0.847744	-0.172108	-1.53179	-0.855713	0.350445	0.772914	-0.717052	Unknown	2
F122C	-1.86343	-0.045364	0.655086	-0.976726	-0.12375	-0.778077	-0.0642329	-0.332571	-0.414533	0.508718	Unknown	2
F122I	0.734461	0.720932	-0.971487	-0.509677	-0.0268641	0.980588	-0.0642329	1.04189	0.772914	-1.32994	Unknown	2
F122L	1.00639	0.0201732	0.0483681	-0.179501	0.245123	0.226874	1.7166	0.350445	1.35216	-1.02728	Unknown	2
F122S	-1.05833	-0.277172	-1.00174	-0.971917	-0.139104	-0.275601	-0.459973	-0.678296	-0.414533	0.818944	Unknown	2
F122V	-1.10519	0.96293	-0.672401	-0.80277	0.0276173	0.72935	-0.262103	0.350445	0.179191	-0.414392	Unknown	2
F122Y	-0.79335	0.0582596	-0.421935	0.742065	-0.122606	-2.03427	-0.459973	-1.01559	0.179191	0.818944	Unknown	2
R123G	0.711078	-0.580023	-0.174503	1.25985	-0.612445	0.980588	0.133637	0.013153	0.772914	-0.414392	Unknown	2
R123L	-0.935051	-0.316469	-0.381449	0.0309512	-0.393206	-1.28055	0.529377	-0.332571	0.772914	-0.104167	Unknown	2
R123P	0.126328	-1.5264	-0.113129	-1.49327	-0.310906	0.72935	-0.657843	0.350445	-0.993775	0.206059	Unknown	2
R123Q	1.96991	2.06412	2.60188	1.05304	-0.772502	-0.0243635	-1.44932	1.72491	-0.414533	-1.32994	DM	1
N124D	-0.244652	0.298692	0.151595	-1.1397	-0.203163	-2.03427	0.727247	0.350445	1.35216	-1.02728	Unknown	2
N124H	0.174533	0.0787878	-1.2639	2.03557	-0.174128	0.478112	0.331507	0.350445	0.772914	-0.717052	Unknown	2
N124I	0.853969	-0.196647	0.712624	0.575927	0.0501	-0.778077	1.32086	0.350445	-0.414533	-0.104167	Unknown	2
N124K	-0.715631	-1.41998	0.070259	-1.4492	-0.176215	0.980588	-0.657843	0.013153	-0.414533	0.206059	Unknown	2
N124S	-0.011513	-0.566761	0.806083	0.194787	-0.273479	-0.0243635	-1.05358	1.04189	-0.993775	-0.414392	Unknown	2
N124T	0.0241682	0.0189509	-1.32194	-1.68509	-0.0657426	-0.0243635	-0.262103	-0.332571	0.772914	-0.104167	Unknown	2
N124Y	-0.199753	1.4629	-0.55748	-0.343517	-0.141062	0.226874	-1.25145	0.69617	0.772914	-1.02728	Unknown	2
G125A	0.809068	0.611768	-0.931113	-0.0453604	0.0504144	-1.28055	0.133637	-2.04433	0.772914	1.43183	Unknown	2
G125E	1.78637	-0.437148	-0.256794	-0.934246	0.0150256	-2.03427	-0.855713	1.04189	0.772914	-1.32994	Unknown	2
G125R	0.704589	0.165539	-1.31936	0.280255	0.733647	-0.0243635	0.331507	0.69617	0.772914	-1.02728	Unknown	2
G125V	0.840169	-0.0113217	-0.136329	1.77524	0.314197	0.980588	0.925117	-2.39005	-0.993775	2.66517	Unknown	2
G125W	3.73451	1.51666	2.88159	1.27021	0.400987	-0.778077	0.727247	0.69617	0.772914	-1.02728	Unknown	2
M126I	1.02089	-0.625946	1.36763	-0.832384	-0.160074	-0.778077	0.331507	-1.36131	-0.993775	1.74205	Unknown	2
M126K	1.01935	-0.400513	-0.501241	0.13903	-0.55064	-0.0243635	0.529377	1.04189	0.179191	-1.02728	Unknown	2
M126L	-0.223487	2.98041	0.247764	2.20025	-0.10973	-1.02931	-1.25145	-1.36131	-0.993775	1.74205	Unknown	2
M126R	1.00358	0.00184975	0.157364	0.391017	-0.0304585	0.226874	0.727247	0.350445	-0.414533	-0.104167	Unknown	2
M126T	1.57818	0.466939	1.01018	-0.0561295	-0.258811	0.226874	-1.64719	-0.332571	-0.414533	0.508718	Unknown	2
M126V	-0.804886	-0.682425	-0.30034	-0.308351	-0.159096	0.226874	0.133637	1.04189	0.179191	-1.02728	Unknown	2
L127F	0.260149	-0.133463	1.03072	-0.480334	-0.172802	-0.526839	-1.44932	-0.332571	0.772914	-0.104167	Unknown	2
L127I	-0.19303	0.198781	0.218075	0.411042	-0.0465526	1.23183	-0.855713	-1.36131	0.772914	0.818944	Unknown	2
L127S	-2.07985	-2.21967	1.58107	0.564057	-0.599955	-1.28055	0.133637	0.69617	0.772914	-1.02728	Unknown	2
L127V	-0.681476	-1.44492	-0.643444	0.147299	-0.295472	-0.275601	-0.459973	-0.332571	0.772914	-0.104167	Unknown	2
N128D	-1.59917	-0.68993	0.214918	-1.37067	-0.282102	0.72935	0.727247	0.013153	1.94588	-1.02728	Unknown	2
N128H	0.471959	-0.0803546	0.226336	0.483891	0.0833959	-1.28055	0.133637	-1.36131	-0.414533	1.43183	Unknown	2
N128I	-1.06994	-0.327265	-0.32725	1.16512	0.00552994	0.226874	0.925117	0.350445	0.772914	-0.717052	Unknown	2
N128K	-0.809544	-1.61914	1.1424	-0.377916	-0.125088	-0.275601	-1.05358	0.350445	-2.18122	0.818944	Unknown	2
N128S	-0.400619	-0.234722	1.10546	-1.97375	-0.113222	1.23183	-0.459973	-2.04433	0.772914	1.43183	Unknown	2
N128T	-1.49383	-1.14607	0.312953	-0.981909	-0.0246061	0.478112	0.925117	-0.332571	-0.414533	0.508718	Unknown	2
N128Y	-1.03804	-0.927381	-0.434824	0.92966	0.414726	-2.03427	-1.05358	-1.01559	0.179191	0.818944	Unknown	2
V129A	-0.484638	-0.835947	0.442257	-0.911138	-0.484174	0.980588	2.31021	1.37919	0.179191	-1.32994	Unknown	2
V129E	2.02815	1.0312	-0.312631	1.74672	-0.620532	-1.02931	-1.05358	0.69617	-0.414533	-0.414392	Unknown	2
V129G	-0.484101	-0.448115	0.251204	-0.822694	0.146751	0.980588	0.727247	0.69617	0.772914	-1.02728	Unknown	2
V129L	-0.740567	0.436027	0.46949	0.325963	0.102934	0.72935	-1.44932	0.013153	0.179191	-0.104167	DM	1
V129M	-0.212622	0.86672	-0.598741	-1.18888	0.144683	-2.53674	0.331507	0.013153	0.179191	-0.104167	DM	1
S130A	-1.18734	-0.798866	-0.0334096	0.274632	-0.0589554	-0.0243635	-0.0642329	0.013153	1.94588	-1.02728	Unknown	2
S130C	0.537555	-0.458168	-0.835224	1.5306	-0.0179804	0.226874	-0.657843	-1.36131	0.179191	1.12917	Unknown	2
S130F	-0.0258328	0.338892	0.618715	0.208898	0.433796	-1.78303	-0.459973	-0.678296	0.772914	0.206059	Unknown	2
S130P	1.04931	0.406531	-0.539524	0.775415	0.16857	0.980588	-1.44932	-2.04433	2.5396	0.508718	Unknown	2
S130T	0.453209	-1.10784	-1.30588	0.434825	0.13344	0.478112	-0.657843	0.350445	1.94588	-1.32994	Unknown	2
S130Y	2.98961	0.607655	2.10479	1.14072	0.397038	-0.275601	0.331507	-0.678296	1.94588	-0.414392	Unknown	2
P131A	0.562304	-0.703136	-0.164097	-0.347404	-0.420706	-1.78303	0.727247	0.013153	0.772914	-0.414392	DM	1
P131H	0.956195	-0.788813	0.605982	-0.458362	-0.0499376	0.226874	-0.262103	-0.678296	0.772914	0.206059	Unknown	2
P131L	-2.04276	-0.689222	1.81304	-1.40451	0.607159	-0.526839	0.925117	0.69617	0.179191	-0.717052	Unknown	2
P131R	-0.71509	-0.609211	-0.697119	1.63743	-0.215576	-1.02931	0.727247	-0.332571	0.179191	0.206059	Unknown	2
P131S	-1.87399	0.424855	2.23552	-0.431707	-0.480051	-1.53179	0.331507	0.013153	1.94588	-1.02728	Unknown	2
P131T	-0.685347	-0.994621	-1.02301	-0.979187	-0.244245	-1.02931	0.331507	0.69617	1.35216	-1.32994	Unknown	2
I132F	1.34421	1.10034	-0.827116	-1.00602	-0.0651126	1.23183	-0.0642329	-1.01559	0.179191	0.818944	DM	1
I132L	-0.124379	0.363236	-0.758789	-0.0249495	-0.0294386	-1.02931	-0.657843	0.013153	0.772914	-0.414392	Unknown	2
I132M	0.81948	1.88531	1.24463	0.650276	-0.0111335	0.226874	0.133637	0.013153	0.772914	-0.414392	Unknown	2
I132N	-2.14817	0.1227	1.20859	-2.06063	-0.290929	-1.28055	0.925117	0.69617	-0.414533	-0.414392	DM	1
I132S	-0.475493	-1.09824	-0.791055	1.22031	-0.583946	0.980588	-0.262103	2.07064	-0.414533	-1.64016	Unknown	2
I132T	-0.112633	-0.470779	-0.241701	-0.358716	-0.454328	1.98554	0.727247	1.37919	0.772914	-1.64016	DM	1
I132V	0.664249	-0.0302278	0.54795	-1.0735	-0.173899	-0.275601	1.7166	1.04189	-0.993775	-0.414392	Unknown	2
G133A	0.0781075	-0.379608	0.593933	-0.533426	-0.0142902	-0.0243635	0.331507	-2.04433	0.179191	1.74205	Unknown	2
G133E	-0.101263	-0.0291425	-0.0376371	0.450619	0.126222	-1.53179	-0.657843	1.04189	-0.993775	-0.414392	Unknown	2
G133R	0.421195	-0.0844899	1.65406	2.01143	0.277738	-0.526839	-0.262103	0.69617	0.772914	-1.02728	Unknown	2
G133V	2.50972	1.37748	1.1156	-1.38526	0.449469	-1.28055	0.133637	0.69617	0.179191	-0.717052	Unknown	2
R134G	-1.31918	-0.65976	0.708022	-0.235825	-0.46185	0.980588	-0.855713	0.013153	0.772914	-0.414392	Unknown	2
R134I	1.38526	0.135403	4.65941	1.4014	-0.290218	0.226874	0.727247	-0.678296	-0.414533	0.818944	Unknown	2
R134K	0.278061	-0.0676058	0.388766	-0.837788	-0.565154	0.226874	1.51873	-1.6986	0.772914	1.12917	Unknown	2
R134S	-1.47767	0.468676	1.27329	0.360429	-0.336405	0.478112	-2.63654	0.013153	0.772914	-0.414392	Unknown	2
R134T	-1.06262	-0.721208	0.219728	-0.382267	-0.354952	0.478112	-0.262103	0.350445	0.772914	-0.717052	Unknown	2
S135C	0.676126	-0.595788	0.365455	0.385742	-0.0603514	-1.28055	-1.64719	-1.01559	-1.5875	1.74205	Unknown	2
S135G	-0.545494	-2.28763	-0.677476	1.782	-0.0787746	0.478112	0.925117	0.013153	0.179191	-0.104167	Unknown	2
S135I	0.207928	-0.97287	0.64763	0.623249	0.0207875	0.72935	-0.0642329	1.04189	-0.414533	-0.717052	Unknown	2
S135N	-1.18701	-0.0573131	-0.0851231	0.420666	-0.0350742	0.226874	0.529377	-2.39005	0.179191	2.05228	Unknown	2
S135R	-0.584838	0.86431	-0.950615	0.735139	0.238466	-0.526839	1.12299	-0.332571	0.772914	-0.104167	Unknown	2
S135T	-0.632838	-2.47492	-1.29185	-0.567502	0.0585281	-0.275601	0.727247	1.04189	0.772914	-1.32994	Unknown	2
C136F	0.831832	0.481002	-1.39641	-1.03828	0.163443	-0.778077	-1.25145	1.04189	-0.414533	-0.717052	Unknown	2
C136G	-1.61364	-0.200508	0.532647	-1.89821	0.424549	-0.526839	-0.657843	0.69617	0.179191	-0.717052	Unknown	2
C136R	2.67613	0.617674	1.77767	1.69469	-0.054991	-1.28055	-0.262103	0.350445	-0.414533	-0.104167	Unknown	2
C136S	-0.0490409	-0.657007	-1.47248	0.628148	0.0351678	-0.526839	-0.262103	-1.36131	-0.414533	1.43183	Unknown	2
C136W	-0.588002	0.257487	1.30388	0.00235518	0.505364	-0.526839	0.331507	-1.01559	-1.5875	1.74205	Unknown	2
C136Y	0.637966	0.750245	1.38529	-0.22219	0.611155	-0.526839	-0.657843	0.69617	-2.18122	0.508718	Unknown	2
S137C	-0.331611	2.2723	1.33027	-1.71288	-0.0827452	0.226874	-0.0642329	0.013153	0.772914	-0.414392	Unknown	2
S137G	0.585039	0.397392	1.38237	0.190844	-0.0692204	-0.778077	-0.855713	-0.332571	-1.5875	1.12917	Unknown	2
S137I	-1.13153	-0.685749	-0.166016	0.0274457	0.126099	-1.28055	-1.05358	0.350445	0.772914	-0.717052	Unknown	2
S137N	-0.676008	-1.15937	-0.345699	0.983086	-0.0512504	-1.02931	-0.0642329	-1.01559	0.772914	0.508718	Unknown	2
S137R	1.26336	0.357592	1.57291	-0.533188	0.247663	1.23183	-0.0642329	1.04189	0.772914	-1.32994	Unknown	2
S137T	-1.08509	-1.22117	-0.368017	0.633338	-0.0379371	-0.0243635	0.925117	1.04189	-1.5875	-0.104167	Unknown	2
Q138E	0.222926	-0.233911	-0.881948	-0.303281	-0.00993424	-1.28055	2.11234	1.04189	-1.5875	-0.104167	Unknown	2
Q138H	0.686904	-0.0135379	-1.14678	0.297693	-0.0969585	-0.526839	0.529377	-0.332571	-0.414533	0.508718	Unknown	2
Q138K	-0.933968	-1.14568	-0.577041	-0.0345537	-0.429595	1.48306	-1.05358	-1.6986	-3.35419	3.27805	Unknown	2
Q138L	-0.511514	-0.324077	0.0788713	0.345342	-0.183522	-0.526839	0.133637	0.013153	0.772914	-0.414392	Unknown	2
Q138P	-0.963934	-0.12357	-0.254681	0.272849	-0.155183	-1.28055	-0.0642329	-1.36131	-0.414533	1.43183	Unknown	2
Q138R	0.628081	1.79005	-0.281381	0.976401	-0.0941601	-0.0243635	-1.44932	1.04189	-0.414533	-0.717052	Unknown	2
E139A	0.612842	-0.806634	0.303766	-0.0601013	-0.251693	0.478112	0.331507	0.69617	-0.414533	-0.414392	Unknown	2
E139D	-0.052996	1.50774	0.509555	-0.653272	-0.234655	-0.526839	-0.855713	-0.332571	1.94588	-0.717052	Unknown	2
E139G	1.12032	0.647707	0.802644	1.12869	-0.334482	-0.778077	-0.0642329	0.013153	-0.414533	0.206059	Unknown	2
E139K	-0.515086	-1.98298	0.655789	0.401664	-0.522999	0.72935	-0.459973	-1.01559	1.35216	0.206059	DM	1
E139Q	1.10185	0.330461	-1.43693	1.19808	-0.20115	-0.275601	0.133637	-0.678296	0.772914	0.206059	Unknown	2
E139V	2.34407	-0.704621	3.88648	0.461703	-0.152793	-0.275601	-0.262103	0.69617	-1.5875	0.206059	Unknown	2
E140A	0.800804	0.320146	0.683566	0.666306	0.146451	-0.0243635	-1.64719	2.07064	-1.5875	-1.02728	Unknown	2
E140D	-0.354858	0.0430433	-0.202128	-0.231745	-0.143544	-0.275601	0.529377	1.04189	0.772914	-1.32994	Unknown	2
E140G	0.309917	-1.00063	-1.13435	0.405294	-0.28608	-0.526839	0.133637	1.04189	-0.993775	-0.414392	Unknown	2
E140K	-0.405647	0.780061	-0.732197	-1.30486	-0.509337	-2.03427	-0.459973	-0.332571	-0.414533	0.508718	Unknown	2
E140Q	1.1085	1.77149	0.441676	-0.399022	-0.144286	-0.0243635	-1.25145	0.350445	-0.993775	0.206059	Unknown	2
E140V	2.63765	0.588749	1.70936	1.46619	-0.151406	-0.526839	0.133637	0.013153	0.179191	-0.104167	Unknown	2
R141C	0.0272795	-1.01462	-0.766081	-0.287315	-0.651109	0.478112	0.925117	-2.04433	-0.414533	2.05228	DM	1
R141G	-0.504831	0.388116	-0.801077	-0.880319	-0.649349	-0.0243635	0.925117	0.350445	0.772914	-0.717052	Unknown	2
R141H	-0.62996	-0.00860285	0.797414	-0.295253	-0.565129	3.49297	-0.657843	-1.6986	-0.414533	1.74205	DM	1
R141L	-0.405617	-0.990554	-0.358749	-0.150711	-0.18807	2.73925	-2.04293	-1.36131	-0.414533	1.43183	Unknown	2
R141P	-0.560581	0.414276	0.963812	-0.515005	-0.506089	-1.28055	-0.855713	-0.678296	0.179191	0.508718	Unknown	2
R141S	0.284997	1.30808	-0.789267	-0.0136415	-0.47073	-0.526839	0.331507	0.013153	-0.414533	0.206059	Unknown	2
I142F	0.840184	1.63377	1.32528	-0.79881	-0.188436	-2.03427	-0.459973	1.37919	0.772914	-1.64016	Unknown	2
I142L	-1.10675	-0.586066	0.164947	0.049763	-0.130372	-0.0243635	1.12299	1.04189	-1.5875	-0.104167	Unknown	2
I142M	-0.0265173	-0.057553	0.0492946	-1.64404	-0.127081	-0.526839	-0.855713	0.69617	1.35216	-1.32994	Unknown	2
I142N	-0.322329	0.888048	-0.82064	-1.12604	-0.161708	-0.778077	0.133637	-0.332571	0.772914	-0.104167	Unknown	2
I142S	0.0426032	0.395725	0.0170918	0.33872	-0.137111	-2.03427	-2.2408	0.69617	0.772914	-1.02728	Unknown	2
I142T	0.0294394	-0.65294	-0.461365	-0.861312	-0.0597583	0.980588	-0.459973	0.013153	0.772914	-0.414392	Unknown	2
I142V	0.337602	0.874922	-0.428125	0.81227	-0.219227	-0.0243635	0.133637	0.350445	-0.414533	-0.104167	Unknown	2
E143A	2.35747	1.32905	2.08706	0.920993	-0.132875	-2.03427	-0.657843	-0.332571	-0.414533	0.508718	Unknown	2
E143D	0.184235	-0.341487	-0.965198	2.02065	-0.1315	1.7343	-0.262103	1.04189	-0.414533	-0.717052	Unknown	2
E143G	2.36344	2.07107	0.886072	0.758219	-0.250456	-1.02931	-1.44932	-0.678296	-0.414533	0.818944	Unknown	2
E143K	-0.998695	-0.445145	-0.0957091	-0.860334	-0.196438	-0.778077	1.7166	0.350445	-1.5875	0.508718	Unknown	2
E143Q	-0.919084	0.594861	-0.171139	0.725095	-0.0559777	0.226874	0.727247	-1.01559	-2.18122	2.05228	Unknown	2
E143V	-0.283844	-0.916255	-1.1187	0.101757	-0.0546001	-2.03427	0.133637	0.350445	-0.414533	-0.104167	Unknown	2
F144C	-1.99629	0.0691805	2.15731	-0.904592	-0.589488	0.226874	0.133637	-0.332571	0.772914	-0.104167	DM	1
F144I	-0.596628	0.757533	0.712206	0.225836	-0.394986	0.72935	-0.0642329	0.69617	0.772914	-1.02728	Unknown	2
F144L	1.28939	-0.464359	1.71374	-1.46389	-0.208856	-0.275601	-0.459973	1.04189	0.772914	-1.32994	DM	1
F144S	-0.410058	1.89752	-0.374148	-1.03503	-0.552202	0.72935	1.91447	-1.01559	0.772914	0.508718	Unknown	2
F144V	1.35025	1.43739	-0.359245	2.39665	-0.417945	-1.02931	0.727247	1.04189	-0.414533	-0.717052	DM	1
F144Y	0.369996	1.02868	1.30299	2.93842	-0.145065	-1.28055	0.925117	-1.36131	-0.993775	1.74205	Unknown	2
Y145C	-0.255741	-0.365659	-1.20596	0.799886	-0.334919	-1.78303	0.133637	-0.678296	-0.993775	1.12917	Unknown	2
Y145D	1.2517	1.16819	-0.921572	0.853152	-0.50067	-0.0243635	0.331507	-1.6986	0.772914	1.12917	Unknown	2
Y145F	0.0738557	1.25672	0.479024	0.0703382	-0.104495	-0.526839	-1.05358	1.04189	0.772914	-1.32994	Unknown	2
Y145H	-1.53364	-0.895178	0.0777954	-1.0523	-0.103028	-0.526839	0.727247	0.013153	-0.414533	0.206059	Unknown	2
Y145N	0.0589921	0.452568	-1.84441	-0.461439	-0.260858	-0.526839	0.331507	1.72491	1.94588	-2.56327	Unknown	2
Y145S	-0.536994	-0.108034	-0.454297	-0.0040603	-0.257396	-1.53179	-0.459973	0.013153	0.772914	-0.414392	Unknown	2
E146A	-1.25682	1.06548	-0.76448	1.80534	-0.156081	0.72935	-0.657843	1.04189	0.179191	-1.02728	Unknown	2
E146D	0.229668	-0.592258	-1.62573	0.397153	-0.265417	-0.0243635	1.7166	1.04189	0.772914	-1.32994	Unknown	2
E146G	-0.69946	-0.565721	-1.24392	-1.00041	-0.257319	0.478112	0.331507	1.72491	-0.414533	-1.32994	Unknown	2
E146K	0.139876	0.451038	0.487823	0.467464	-0.140143	-0.526839	0.529377	-1.01559	-0.414533	1.12917	Unknown	2
E146Q	0.0353879	0.598437	-0.210666	0.088525	-0.167994	-0.526839	0.529377	-1.6986	0.179191	1.43183	Unknown	2
E146V	-1.14666	-1.55944	0.801269	-0.488597	-0.177365	0.980588	0.529377	-0.678296	0.179191	0.508718	Unknown	2
L147F	-0.832321	-0.767074	-0.437842	-0.297663	-0.0875884	1.23183	-0.657843	-2.72735	-0.993775	2.97539	Unknown	2
L147H	0.028956	0.0725276	-1.88292	0.81492	-0.00249283	0.72935	0.529377	0.350445	0.772914	-0.717052	Unknown	2
L147I	0.989829	-0.422914	-0.10378	1.26828	-0.10322	-1.28055	-0.262103	0.013153	0.772914	-0.414392	Unknown	2
L147P	0.507754	-0.485813	0.218676	-2.2023	-0.327878	0.478112	0.331507	-1.36131	-0.414533	1.43183	Unknown	2
L147R	-0.0628166	0.858998	-0.899075	-0.595991	0.187995	0.226874	-0.657843	0.69617	-2.18122	0.508718	Unknown	2
L147V	-0.795107	0.839372	1.41467	0.987911	-0.120005	-0.526839	-0.262103	0.350445	-0.414533	-0.104167	Unknown	2
D148A	-0.191402	0.103303	0.783217	0.270348	-0.222093	0.226874	-0.459973	1.37919	-0.414533	-1.02728	Unknown	2
D148E	-0.678133	-0.328807	-0.896886	-0.69537	0.250979	1.23183	-1.64719	0.013153	-0.993775	0.508718	Unknown	2
D148G	-0.172862	-1.11708	0.0708744	0.276135	-0.237095	0.226874	-1.25145	-0.332571	0.772914	-0.104167	Unknown	2
D148H	-0.425174	-0.589391	0.0111905	-0.454291	0.100941	0.478112	-1.25145	1.04189	-0.993775	-0.414392	Unknown	2
D148N	-1.80347	-0.329435	0.300799	0.757984	-0.0587911	-1.53179	-0.657843	-1.01559	0.179191	0.818944	DM	1
D148V	1.66952	-0.0487911	1.19077	-0.528673	0.0522495	0.72935	0.331507	-0.678296	0.772914	0.206059	Unknown	2
D148Y	0.894599	-0.616739	1.01859	1.0346	0.0734703	0.72935	0.331507	-0.332571	-2.18122	1.43183	Unknown	2
K149E	-0.937975	0.164099	0.352369	-0.974952	-0.124721	0.478112	0.925117	0.69617	0.772914	-1.02728	Unknown	2
K149I	1.12708	-0.447064	-0.243647	1.29064	0.0867984	-1.53179	-0.855713	1.04189	1.35216	-1.64016	Unknown	2
K149N	0.916634	0.982556	0.00279456	-0.187286	-0.151265	0.226874	-0.459973	2.07064	-0.414533	-1.64016	Unknown	2
K149Q	1.28907	-0.175593	1.68536	2.02421	-0.0458296	-0.526839	-1.25145	-0.332571	-0.414533	0.508718	Unknown	2
K149R	2.51145	2.09579	0.918218	1.63412	0.282918	-1.53179	-1.05358	0.69617	-2.18122	0.508718	Unknown	2
K149T	0.0355741	-0.279811	-0.385435	-0.245237	-0.0244244	1.7343	0.331507	0.350445	0.772914	-0.717052	Unknown	2
K150E	-0.475979	-0.969306	1.11165	-0.255019	0.0054684	0.478112	-0.855713	0.013153	0.772914	-0.414392	Unknown	2
K150I	0.375147	-1.11795	0.543234	-0.602739	0.199612	-0.526839	0.133637	0.013153	-2.18122	1.12917	Unknown	2
K150N	-0.453954	1.01776	-0.780873	-0.249057	0.0307068	-0.0243635	-0.657843	1.37919	0.772914	-1.64016	Unknown	2
K150Q	-0.666569	-0.598975	-0.680978	-0.313347	0.11945	-0.778077	0.529377	1.04189	1.94588	-1.95039	Unknown	2
K150R	1.98208	1.50114	1.09266	1.41584	0.297193	0.72935	2.11234	0.013153	0.179191	-0.104167	Unknown	2
K150T	-0.561247	2.03931	1.54363	0.914127	0.173607	1.48306	0.133637	0.013153	0.772914	-0.414392	Unknown	2
E151A	0.359986	0.760606	-0.934052	0.842119	-0.13066	-1.02931	-0.0642329	0.013153	1.94588	-1.02728	Unknown	2
E151D	-0.401858	0.912883	-0.520094	-0.326524	-0.232479	0.478112	-1.44932	0.350445	0.179191	-0.414392	Unknown	2
E151G	0.712461	0.296293	-1.29106	-0.0988386	-0.143316	0.226874	-0.262103	-0.332571	-2.18122	1.43183	DM	1
E151K	-0.408453	-0.471945	0.947928	0.403342	-0.277461	-1.02931	0.133637	0.350445	-0.993775	0.206059	Unknown	2
E151Q	-0.860322	-1.70165	-0.41926	-0.850091	0.0363069	0.72935	-1.44932	1.04189	-1.5875	-0.104167	Unknown	2
E151V	0.502442	-0.674759	-1.19782	-0.159319	-0.0409047	-0.526839	0.133637	-0.332571	0.772914	-0.104167	Unknown	2
N152D	1.61984	1.10696	-0.237003	1.57697	-0.068582	-0.778077	-0.262103	-1.6986	0.772914	1.12917	Unknown	2
N152H	-0.857752	2.48635	0.000926952	1.62279	-0.0234787	-1.78303	-0.657843	-2.04433	0.179191	1.74205	Unknown	2
N152I	-0.595755	0.858918	-1.52217	0.491106	0.0432198	0.226874	-0.855713	-2.04433	-2.18122	2.97539	Unknown	2
N152K	-0.319367	0.145365	-0.607549	1.28838	-0.0201093	-0.526839	-0.0642329	-1.6986	-0.414533	1.74205	Unknown	2
N152S	0.123866	-0.0959135	-1.5565	0.350731	-0.00418148	-0.275601	-0.657843	1.04189	-1.5875	-0.104167	Unknown	2
N152T	-0.363301	-0.24779	0.314434	-2.04172	0.0653034	-0.526839	0.727247	-0.678296	0.179191	0.508718	Unknown	2
N152Y	0.739313	0.997201	-0.27551	0.0757498	-0.0643651	0.980588	0.925117	0.013153	-1.5875	0.818944	Unknown	2
I153K	0.568335	-2.26995	-0.725834	-1.38892	-0.508324	0.980588	-0.657843	-1.36131	-0.414533	1.43183	Unknown	2
I153L	0.667126	0.0556778	0.216722	0.878737	-0.141311	-2.03427	0.331507	-1.36131	-0.414533	1.43183	Unknown	2
I153M	-0.459999	1.77156	-0.786229	-2.19834	0.145712	0.478112	-1.05358	0.013153	0.772914	-0.414392	Unknown	2
I153R	-0.67695	-0.316915	-0.0922313	-0.0481722	0.33587	-0.778077	0.331507	-1.01559	-0.414533	1.12917	Unknown	2
I153T	-0.79758	-0.989948	-0.955041	-1.48956	-0.545707	1.98554	0.133637	-1.36131	0.772914	0.818944	DM	1
I153V	-0.316819	1.02811	-0.500393	-0.506459	-0.265345	-0.0243635	-0.0642329	1.04189	1.94588	-1.95039	Unknown	2
R154G	-0.342006	2.27647	-0.693956	-0.736096	-1.07697	0.478112	-0.0642329	-0.332571	0.179191	0.206059	Unknown	2
R154I	-1.07795	0.0682209	-0.2218	-0.408872	-0.438059	-0.526839	-1.05358	0.350445	1.94588	-1.32994	Unknown	2
R154K	-1.17822	-0.609005	-0.169538	0.256377	-0.890652	0.226874	0.133637	0.013153	-1.5875	0.818944	Unknown	2
R154S	0.342976	0.12254	0.117935	0.522374	-0.810072	-1.02931	1.51873	0.013153	-0.414533	0.206059	Unknown	2
R154T	-0.512294	-0.371143	0.806083	0.598811	-0.731338	-0.275601	-0.855713	-0.678296	0.179191	0.508718	Unknown	2
Q155E	-0.286846	0.81681	0.363104	-0.683808	-0.195067	-0.526839	0.529377	-1.01559	0.179191	0.818944	Unknown	2
Q155H	0.205311	0.345061	-1.39822	-0.594275	-0.119102	-0.0243635	-0.262103	1.04189	-0.993775	-0.414392	Unknown	2
Q155K	0.408832	0.600161	-0.5822	1.54282	-0.256015	1.23183	-0.459973	-1.01559	-0.414533	1.12917	Unknown	2
Q155L	0.502405	-0.149616	-0.666108	-0.238591	-0.196759	-1.02931	-0.0642329	0.013153	-0.414533	0.206059	Unknown	2
Q155P	-1.4906	-0.700737	0.910636	0.102723	-0.199491	0.478112	-0.0642329	0.350445	0.179191	-0.414392	Unknown	2
Q155R	-0.120833	1.20415	-1.12518	0.118975	0.185758	-0.778077	2.31021	1.37919	-1.5875	-0.414392	Unknown	2
K156E	-0.431661	0.417087	-1.10443	-0.540484	0.0234987	-1.28055	-1.64719	1.72491	0.772914	-1.95039	Unknown	2
K156M	-0.706853	0.375882	0.427435	-0.687692	0.0382351	-1.02931	-0.855713	0.013153	1.35216	-0.717052	Unknown	2
K156N	0.635247	-0.436589	1.58367	0.45442	-0.0947855	-0.526839	2.70595	-0.332571	1.94588	-0.717052	Unknown	2
K156Q	1.05991	1.11291	0.451686	1.39006	0.0570765	-1.02931	0.133637	0.350445	-0.414533	-0.104167	Unknown	2
K156R	-0.566811	0.520904	-1.0532	1.29645	0.178452	0.226874	-0.855713	-2.39005	0.772914	1.74205	Unknown	2
K156T	0.960253	0.107895	-0.535599	0.640895	-0.037526	2.23678	1.32086	0.013153	-0.414533	0.206059	Unknown	2
F157C	1.34105	-0.561963	-0.0743987	0.0329106	-0.465575	2.99049	0.331507	-0.678296	-0.993775	1.12917	B	0
F157I	0.0877784	1.1642	-0.711721	0.478002	0.174115	0.980588	-1.05358	0.013153	0.179191	-0.104167	Unknown	2
F157L	0.143922	0.237884	-1.1681	0.144358	-0.0173193	-0.275601	-1.25145	1.04189	-0.414533	-0.717052	Unknown	2
F157S	0.58749	1.43921	0.404553	1.07782	-0.41261	0.478112	2.31021	1.72491	0.179191	-1.64016	DM	1
F157V	-2.52342	0.316913	2.95733	0.193384	-0.0367923	-0.275601	-0.855713	0.350445	-0.414533	-0.104167	Unknown	2
F157Y	-0.464297	-0.797141	-0.800181	-0.150961	-0.211405	-0.0243635	0.529377	0.350445	-1.5875	0.508718	Unknown	2
V158A	0.518869	1.52042	0.0102581	-0.0707777	-0.360323	0.72935	-0.459973	0.350445	0.772914	-0.717052	Unknown	2
V158E	0.496389	-1.15894	0.440951	0.261832	-0.0160181	0.478112	0.529377	1.04189	-0.993775	-0.414392	Unknown	2
V158G	-0.77505	0.641401	1.06222	0.0499281	-0.406309	1.98554	-1.05358	-1.36131	-0.414533	1.43183	Unknown	2
V158I	0.171911	-0.775836	-0.694132	0.675988	0.147726	2.23678	-0.262103	-0.678296	-1.5875	1.43183	Unknown	2
V158L	4.2678	3.12064	4.76969	3.7178	0.244518	-1.28055	-0.262103	-1.36131	0.772914	0.818944	Unknown	2
A159E	0.928597	-0.937228	-0.0640073	-0.255554	0.0730959	0.980588	0.133637	0.013153	-1.5875	0.818944	Unknown	2
A159G	-1.1334	-1.27881	-0.527245	-1.11031	-0.108094	-0.526839	-0.0642329	0.350445	0.772914	-0.717052	Unknown	2
A159P	-1.24899	-1.81947	1.0431	-0.967955	-0.031945	-0.0243635	0.925117	0.350445	-0.414533	-0.104167	Unknown	2
A159S	-0.877645	0.153818	-0.702392	-0.64468	-0.0242072	-0.275601	-0.262103	-0.332571	0.772914	-0.104167	Unknown	2
A159T	1.48895	0.580833	1.44583	2.04125	0.0591187	-1.28055	-0.657843	-1.36131	0.772914	0.818944	Unknown	2
A159V	-0.236006	-0.647274	2.89491	-1.82907	0.0251269	1.48306	0.331507	0.350445	-0.414533	-0.104167	Unknown	2
D160A	0.000837781	-0.514189	-1.02451	-0.739014	0.0831056	-0.0243635	1.51873	0.69617	0.179191	-0.717052	Unknown	2
D160E	0.590529	0.288034	-0.492769	0.0301858	0.135708	0.226874	0.727247	-2.04433	-0.414533	2.05228	Unknown	2
D160G	0.378512	-0.435423	-0.248675	1.26106	0.135907	-0.0243635	0.529377	2.40793	0.772914	-2.56327	Unknown	2
D160H	-0.827648	-1.62677	0.809109	-0.478049	0.36763	1.23183	2.31021	-0.332571	0.179191	0.206059	Unknown	2
D160N	0.0739348	-0.734905	-0.939199	0.0266324	0.123537	-1.02931	0.331507	0.69617	0.179191	-0.717052	Unknown	2
D160V	-0.079252	-0.719403	-0.093812	-0.491772	0.400078	0.478112	1.51873	-0.332571	0.772914	-0.104167	Unknown	2
D160Y	0.391099	0.535732	-0.984644	-0.0844498	0.246244	-0.0243635	-0.262103	-1.01559	-0.993775	1.43183	Unknown	2
L161I	0.631032	-1.25768	-1.76817	2.05251	-0.011685	1.48306	1.51873	-1.01559	0.179191	0.818944	Unknown	2
L161P	-0.034803	1.28626	-0.954856	0.699146	-0.122824	0.226874	-0.657843	-1.36131	-0.414533	1.43183	Unknown	2
L161Q	1.48222	1.31711	-0.332679	0.761128	-0.554948	-1.02931	-1.44932	-0.332571	0.772914	-0.104167	Unknown	2
L161R	1.18209	0.107233	0.0573186	-0.597088	0.0479538	-0.0243635	0.529377	-0.678296	-0.414533	0.818944	Unknown	2
L161V	0.566647	0.0152497	0.00652746	0.457189	-0.309812	0.478112	0.925117	-0.332571	-1.5875	1.12917	Unknown	2
R162G	-0.131281	1.22981	0.128159	-1.45313	-0.441105	0.72935	-0.0642329	1.04189	-0.993775	-0.414392	Unknown	2
R162L	0.84537	-0.318583	-0.953196	1.35961	-0.13939	0.478112	0.529377	1.72491	-0.414533	-1.32994	Unknown	2
R162P	-0.750305	-1.27692	-0.569139	-0.851462	-0.221749	-1.53179	0.331507	1.37919	0.179191	-1.32994	B	0
R162Q	2.40032	1.58255	1.71884	1.94758	-0.307763	0.478112	0.529377	1.72491	-0.993775	-1.02728	Unknown	2
R162W	-1.05912	0.419828	1.32093	-0.362548	-0.289293	-0.778077	0.133637	-0.678296	0.772914	0.206059	DM	1
K163E	-1.3232	-0.257729	0.0664107	-1.00752	0.0178034	-0.275601	0.331507	0.013153	-2.18122	1.12917	Unknown	2
K163I	-0.298931	-0.784815	-0.0026537	-1.23644	0.167524	-1.02931	0.727247	0.350445	-1.5875	0.508718	Unknown	2
K163N	-0.316658	-1.95894	1.00724	0.316217	-0.167898	-0.275601	0.727247	1.72491	0.772914	-1.95039	Unknown	2
K163Q	0.801956	-0.61442	0.10739	-0.830247	0.00312916	-0.778077	0.331507	0.69617	0.772914	-1.02728	Unknown	2
K163R	-0.634929	0.177419	-0.613082	1.15858	0.447016	-0.275601	1.32086	0.013153	-1.5875	0.818944	Unknown	2
K163T	1.42579	0.79097	1.0528	0.802759	0.110415	1.23183	0.925117	0.013153	-1.5875	0.818944	Unknown	2
E164A	-0.221467	0.178059	-1.36023	-1.40887	0.0466219	-0.526839	0.529377	-1.6986	1.94588	0.508718	Unknown	2
E164D	-1.66993	-1.00776	1.10097	-0.770357	-0.421461	0.478112	-1.25145	1.04189	-0.414533	-0.717052	Unknown	2
E164G	-0.21321	-0.433401	-0.729898	-0.206474	-0.13066	0.72935	-0.459973	-1.01559	-0.414533	1.12917	Unknown	2
E164K	-0.306588	-0.0645443	0.276273	-0.35358	-0.228539	-0.778077	-0.855713	0.013153	-1.5875	0.818944	Unknown	2
E164Q	-0.450804	-0.767611	-0.040457	-1.21411	0.0602069	-0.275601	-0.0642329	-1.01559	-0.993775	1.43183	Unknown	2
E164V	-0.108194	-0.295861	-1.39238	1.33603	-0.0358527	0.478112	2.31021	-1.36131	0.772914	0.818944	Unknown	2
F165C	-0.456653	-0.0153199	-0.857266	-1.04414	-0.604093	0.478112	-1.44932	1.04189	-0.993775	-0.414392	Unknown	2
F165I	0.565723	0.173421	-0.0878073	1.58783	-0.0284491	-0.275601	-1.84506	0.350445	-1.5875	0.508718	Unknown	2
F165L	-0.747682	-0.886576	0.26927	-0.330661	0.334044	-0.0243635	0.331507	0.350445	0.772914	-0.717052	Unknown	2
F165S	-2.13007	-0.823301	1.23078	-0.787734	0.209906	0.226874	1.12299	0.350445	-0.414533	-0.104167	Unknown	2
F165V	0.508129	-0.256678	-0.0748716	0.608049	0.27589	1.7343	-0.657843	1.37919	0.179191	-1.32994	Unknown	2
F165Y	0.0951668	-0.649193	-1.0408	0.309787	-0.145946	-1.53179	0.727247	-0.332571	1.94588	-0.717052	Unknown	2
A166D	-1.59238	-0.936246	0.421612	0.565634	-0.189346	-0.0243635	0.331507	-1.36131	0.772914	0.818944	Unknown	2
A166G	0.724811	-0.83734	0.0645625	0.751597	0.0127751	-0.275601	-0.855713	-1.01559	1.94588	-0.104167	Unknown	2
A166P	0.38901	-0.655511	2.36479	-0.815903	-0.0904485	0.980588	-1.25145	0.013153	-1.5875	0.818944	Unknown	2
A166S	0.324966	-0.802989	1.7345	-0.728395	-0.0108668	-1.53179	-0.0642329	0.350445	0.179191	-0.414392	Unknown	2
A166T	-0.31759	0.33591	-0.231824	0.0749335	-0.106287	-0.778077	-1.25145	-1.36131	0.772914	0.818944	Unknown	2
A166V	-0.0564845	1.58706	-1.51099	1.72586	-0.0646949	-0.275601	-0.0642329	0.013153	-0.414533	0.206059	Unknown	2
G167A	-0.336128	-0.366893	2.62891	-1.01325	-0.12051	-0.526839	0.133637	0.013153	-0.414533	0.206059	Unknown	2
G167E	0.178352	2.06	-0.0769205	0.945423	-0.0921762	-0.778077	-0.262103	0.350445	-0.414533	-0.104167	Unknown	2
G167R	-0.403179	-0.222304	-0.549777	1.61165	-0.0544404	-0.275601	2.70595	-0.332571	0.772914	-0.104167	Unknown	2
G167V	0.0855255	0.368308	-1.93317	-0.0993001	-0.143887	-2.03427	0.133637	1.37919	-2.18122	-0.104167	Unknown	2
K168E	0.478656	1.30913	-1.16425	0.119364	0.0724444	-1.02931	-1.25145	0.350445	0.772914	-0.717052	Unknown	2
K168I	-1.38794	-0.151078	0.447481	-1.66672	0.323735	-0.778077	0.331507	1.04189	-0.414533	-0.717052	Unknown	2
K168N	1.15736	-0.372079	-0.143339	1.40569	-0.0797934	0.478112	-0.0642329	0.013153	0.772914	-0.414392	Unknown	2
K168Q	1.1207	-0.461618	0.783907	1.8275	0.233491	-0.526839	-0.459973	0.013153	-0.414533	0.206059	Unknown	2
K168R	-0.239701	-0.435229	-1.56507	-0.647651	0.330628	0.478112	-0.459973	-0.678296	1.35216	-0.104167	Unknown	2
K168T	2.18756	0.887465	0.593366	1.97202	0.0435678	-1.02931	-0.459973	-1.01559	0.772914	0.508718	Unknown	2
G169A	-0.413324	1.86248	-0.0421811	0.0716832	-0.109093	0.980588	1.12299	1.04189	0.772914	-1.32994	Unknown	2
G169C	1.16124	0.00383746	0.999488	-0.742529	-0.0831541	-0.275601	0.529377	-2.39005	-0.414533	2.35494	Unknown	2
G169D	0.199309	0.943624	-1.63168	-0.0664149	-0.204632	-0.275601	0.133637	0.013153	-0.414533	0.206059	Unknown	2
G169R	-1.00035	1.5469	0.0486768	0.681645	0.0527438	0.478112	0.727247	1.04189	-0.993775	-0.414392	Unknown	2
G169S	2.51846	1.74878	2.56139	1.62117	-0.104433	-0.275601	-0.657843	-2.04433	1.94588	0.818944	Unknown	2
G169V	-0.077898	0.157062	-0.545331	1.29504	-0.106549	-0.526839	-1.05358	0.013153	0.772914	-0.414392	Unknown	2
L170F	-0.849391	2.06864	1.33819	-1.2389	0.00574031	-1.28055	-0.657843	-2.04433	-0.993775	2.35494	Unknown	2
L170H	0.0462821	0.0127593	0.0492946	1.99055	-0.398607	2.23678	0.727247	0.350445	0.772914	-0.717052	Unknown	2
L170I	-0.686488	-0.107326	-0.426452	-1.04588	-0.122215	0.478112	0.331507	-0.332571	-0.993775	0.818944	Unknown	2
L170P	-1.10824	1.36099	-0.23328	0.0456732	-0.343682	0.478112	0.727247	1.37919	0.772914	-1.64016	Unknown	2
L170R	-0.443152	-0.413935	1.67743	1.26055	-0.0666769	0.72935	0.133637	1.37919	-3.93343	0.818944	Unknown	2
L170V	0.12071	1.12508	-1.40166	-2.3027	-0.313282	0.478112	1.12299	-0.678296	1.94588	-0.414392	Unknown	2
T171A	-1.40175	0.483686	1.12021	0.270277	-0.0716601	-0.0243635	0.133637	1.04189	0.772914	-1.32994	Unknown	2
T171K	-0.373763	-0.888118	-0.0963416	-1.29829	0.00344214	0.226874	0.925117	0.350445	-0.993775	0.206059	Unknown	2
T171M	-1.31724	-0.246054	-0.421768	-0.612306	0.258584	0.72935	-0.459973	0.013153	1.94588	-1.02728	Unknown	2
T171P	0.565926	1.50928	-0.980007	0.27405	-0.0565265	-0.778077	1.12299	-0.678296	-1.5875	1.43183	Unknown	2
T171R	1.42726	0.537811	2.73763	0.278589	0.54606	0.478112	2.11234	0.69617	0.179191	-0.717052	Unknown	2
T171S	-0.800082	-0.133097	-0.896521	-0.264084	-0.0856811	0.72935	0.925117	1.04189	0.179191	-1.02728	Unknown	2
F172C	0.14376	2.42693	-1.08338	0.724273	-0.434117	-0.275601	-0.262103	0.350445	1.94588	-1.32994	Unknown	2
F172I	0.983124	-0.890392	-0.400573	-0.217647	0.332911	0.226874	-1.05358	0.350445	0.772914	-0.717052	Unknown	2
F172L	-0.40412	-1.74785	0.958836	0.00564838	0.123549	-0.526839	-1.25145	1.04189	-0.414533	-0.717052	Unknown	2
F172S	-1.36475	-0.606126	1.98982	-0.487936	-0.330215	0.478112	-2.04293	-1.36131	-0.414533	1.43183	Unknown	2
F172V	1.25815	1.47624	-0.844788	0.384398	-0.162584	-0.526839	0.331507	0.69617	-0.993775	-0.104167	DM	1
F172Y	-0.61113	1.00907	-0.193441	-0.97731	-0.0823214	0.226874	0.529377	1.37919	-0.414533	-1.02728	Unknown	2
S173A	0.61738	0.491786	-0.697997	0.803512	0.00335437	-0.526839	-0.262103	0.350445	-0.414533	-0.104167	Unknown	2
S173C	-1.68533	0.0363605	1.97619	0.672323	0.0379439	0.226874	-1.44932	1.37919	-0.414533	-1.02728	Unknown	2
S173F	1.25492	-0.304886	-0.44321	-0.703316	0.284172	0.226874	-0.855713	-0.332571	-1.5875	1.12917	Unknown	2
S173P	1.58808	1.89399	-0.245755	1.4986	0.120438	1.48306	0.331507	-2.04433	-1.5875	2.66517	Unknown	2
S173T	0.216452	-0.739303	0.106013	-0.388157	-0.0318005	-0.0243635	0.925117	-2.72735	-0.414533	2.66517	Unknown	2
S173Y	1.65516	-0.720957	0.815154	0.109553	0.302772	0.980588	3.29956	0.350445	-2.76047	1.12917	Unknown	2
I174K	-1.68768	-0.0794064	1.25252	-0.325208	-0.513538	-0.275601	0.727247	-1.01559	1.35216	0.206059	Unknown	2
I174L	0.0626335	-1.44705	-1.80093	1.57635	-0.125736	-0.0243635	0.925117	0.013153	0.772914	-0.414392	Unknown	2
I174M	0.00466465	1.35772	-0.755413	0.113383	-0.0822331	0.478112	0.133637	0.013153	0.772914	-0.414392	Unknown	2
I174R	0.85964	-0.67629	0.385985	1.48475	-0.0211254	1.7343	-0.0642329	-0.678296	0.772914	0.206059	Unknown	2
I174T	0.259778	0.0886578	-2.34532	-0.480065	-0.399714	0.226874	1.32086	2.07064	0.772914	-2.25305	Unknown	2
I174V	0.54496	0.0124851	0.384374	-0.852507	-0.266897	-1.02931	0.727247	3.78239	-0.993775	-2.8735	Unknown	2
G175A	1.34747	0.90058	1.09345	1.26539	-0.0673128	0.980588	1.12299	2.07064	0.179191	-1.95039	Unknown	2
G175E	0.558846	1.39042	-0.0525346	-0.87486	-0.0489836	-0.275601	-0.459973	-0.678296	0.772914	0.206059	Unknown	2
G175R	0.105176	0.298852	-0.247701	0.268512	0.672693	0.980588	0.331507	0.013153	0.179191	-0.104167	DM	1
G175V	-1.52454	-1.69592	0.187943	-0.724902	0.178372	-0.0243635	1.12299	0.350445	0.179191	-0.414392	Unknown	2
G176A	0.49296	0.890687	-0.570856	-0.185212	-0.114522	-0.778077	-1.25145	-1.36131	-0.414533	1.43183	Unknown	2
G176C	1.19419	1.91398	1.92581	1.92908	-0.148312	0.980588	0.727247	-1.01559	-0.414533	1.12917	Unknown	2
G176D	0.416106	1.23735	-1.92361	-0.198224	-0.222372	-0.526839	0.529377	1.37919	-0.414533	-1.02728	Unknown	2
G176R	-0.039154	0.435844	-1.12136	1.08858	0.0495356	-0.275601	0.529377	1.04189	-0.414533	-0.717052	Unknown	2
G176S	0.191118	0.845244	-0.391752	0.941812	-0.0718662	0.72935	-0.262103	1.37919	1.35216	-1.95039	B	0
G176V	-0.0989326	-0.239908	-0.799107	0.443385	-0.0856389	0.478112	1.12299	-1.01559	-0.993775	1.43183	DM	1
Q177E	0.21083	0.267769	0.164189	-1.14141	-0.0192452	0.980588	1.12299	0.69617	0.772914	-1.02728	Unknown	2
Q177H	0.399132	1.72195	0.207997	-1.96273	-0.139668	-0.526839	-0.262103	1.04189	0.179191	-1.02728	DM	1
Q177K	0.366243	-1.13074	-0.0922313	1.02453	-0.434155	-0.778077	2.11234	0.350445	-0.993775	0.206059	Unknown	2
Q177L	-0.63747	-0.521489	-0.0701453	-0.017481	0.0902581	0.226874	1.12299	1.04189	0.179191	-1.02728	Unknown	2
Q177P	-0.912622	0.94905	-0.983716	-0.527942	-0.0245683	0.72935	0.529377	0.013153	-0.993775	0.508718	Unknown	2
Q177R	1.31502	0.973691	0.267778	-0.0360893	0.0880295	-1.78303	-0.657843	0.350445	-0.414533	-0.104167	Unknown	2
I178F	-1.43104	-0.750167	0.807046	-0.412714	0.297329	1.23183	1.91447	1.37919	-0.993775	-0.717052	Unknown	2
I178L	-0.958004	-0.490725	-0.308039	-0.102078	-0.0781555	-1.53179	-1.64719	-0.678296	0.772914	0.206059	Unknown	2
I178M	-0.453608	-0.747596	-0.395744	-0.240237	-0.0480201	-1.28055	0.727247	0.013153	0.772914	-0.414392	Unknown	2
I178N	-1.07987	-0.467044	1.00016	-1.83247	0.032899	-0.275601	1.32086	-1.36131	-0.414533	1.43183	Unknown	2
I178S	1.94123	-0.223938	-0.373983	0.371496	-0.161291	0.72935	1.12299	1.04189	0.179191	-1.02728	Unknown	2
I178T	-0.665371	0.33679	0.160095	-0.692291	-0.170476	-1.53179	0.331507	0.350445	-0.414533	-0.104167	Unknown	2
I178V	-2.57915	0.235063	2.03456	-0.478459	-0.116654	1.48306	-0.262103	1.04189	0.772914	-1.32994	Unknown	2
S179C	0.970651	-0.371234	0.348689	0.674749	-0.080333	-0.275601	0.529377	0.350445	0.772914	-0.717052	Unknown	2
S179G	-0.0829774	-0.792605	-1.53275	0.224933	-0.0550416	0.478112	-0.0642329	0.013153	-0.414533	0.206059	Unknown	2
S179I	1.46702	-0.313408	1.63468	1.17638	0.250884	-1.53179	-0.855713	-0.332571	0.179191	0.206059	Unknown	2
S179N	1.35556	-0.337386	-0.660172	1.0085	0.0209022	-0.275601	0.727247	-1.36131	-0.414533	1.43183	Unknown	2
S179R	-1.98315	-1.70535	0.155391	-1.97293	0.681756	0.478112	3.29956	0.69617	-0.993775	-0.104167	Unknown	2
S179T	-0.0767459	-0.779662	0.153113	-1.3346	-0.0756562	0.980588	-0.459973	0.350445	0.772914	-0.717052	Unknown	2
F180C	-0.971184	-1.25115	-0.80054	0.683769	2.97614	-0.275601	-0.657843	-1.01559	0.772914	0.508718	Unknown	2
F180I	-1.77986	-2.16161	0.326414	-0.644691	0.538095	-0.526839	0.529377	1.37919	0.179191	-1.32994	Unknown	2
F180L	1.04105	1.24239	0.0797931	0.693919	0.431632	-0.526839	0.133637	1.37919	0.772914	-1.64016	Unknown	2
F180S	1.01468	0.644279	1.73365	-0.295626	-0.0342483	-0.275601	-0.459973	-1.36131	0.179191	1.12917	Unknown	2
F180V	0.546989	0.724508	-0.689393	-1.38867	1.3056	-0.275601	0.925117	0.350445	0.772914	-0.717052	Unknown	2
F180Y	2.18336	1.91157	2.77335	1.31427	-0.104067	0.72935	-0.0642329	-0.332571	0.179191	0.206059	Unknown	2
D181A	1.15392	1.68704	-0.359079	1.297	0.164522	-0.0243635	-1.64719	0.013153	-0.414533	0.206059	Unknown	2
D181E	1.43711	0.0453623	0.596912	2.18873	0.0887122	0.72935	-1.44932	0.013153	0.179191	-0.104167	Unknown	2
D181G	-0.300322	0.0969056	-0.984458	-1.57725	0.762906	1.7343	-1.44932	1.72491	-0.414533	-1.32994	Unknown	2
D181H	1.01893	0.43637	-0.234899	-0.66863	0.184726	0.478112	1.51873	0.013153	-0.414533	0.206059	Unknown	2
D181N	0.0719457	-0.141996	-1.90367	0.444154	0.123974	-0.778077	0.529377	-1.01559	-1.5875	1.74205	Unknown	2
D181V	-0.0495378	-1.28885	-1.85155	-0.0815528	0.417647	-0.526839	1.91447	0.013153	0.772914	-0.414392	Unknown	2
D181Y	2.3357	1.17645	1.10638	1.77414	0.356094	1.48306	0.529377	-2.04433	-1.5875	2.66517	Unknown	2
V182A	-0.676823	-0.882007	1.35744	-0.781431	0.264165	0.72935	1.32086	1.72491	-0.414533	-1.32994	Unknown	2
V182D	0.989205	-1.31237	0.95722	0.901605	-0.800808	0.980588	0.925117	0.013153	-1.5875	0.818944	Unknown	2
V182F	-0.308705	-0.968735	-0.404739	-0.613742	0.23828	-0.275601	0.529377	-0.678296	0.772914	0.206059	Unknown	2
V182G	-1.53521	0.332472	1.54003	-0.707042	-0.407642	0.72935	-1.05358	1.04189	-1.5875	-0.104167	Unknown	2
V182I	-0.388788	-0.93379	-0.847679	-0.271645	0.175002	-0.0243635	1.32086	0.350445	0.179191	-0.414392	B	0
V182L	0.874217	-1.43027	-0.350651	0.127643	0.16057	2.23678	1.7166	0.350445	-0.414533	-0.104167	Unknown	2
F183C	0.855819	0.994619	-0.911501	-1.10746	-0.391004	-1.02931	-0.0642329	0.013153	-2.18122	1.12917	Unknown	2
F183I	0.576644	0.478637	-0.943247	0.108654	0.143998	0.478112	-0.855713	-0.332571	-0.993775	0.818944	Unknown	2
F183L	1.02129	0.0844539	0.449366	0.854358	-0.0770485	0.980588	-0.459973	-1.01559	-0.414533	1.12917	Unknown	2
F183S	1.04002	-0.49317	-0.449087	0.981388	-0.300148	0.478112	1.32086	1.37919	0.772914	-1.64016	DM	1
F183V	-1.2651	0.288891	0.48191	-0.121691	0.0665691	-0.526839	0.529377	-0.678296	0.772914	0.206059	Unknown	2
F183Y	-1.04082	0.263599	-0.169218	0.142999	-0.043839	-0.778077	0.925117	-0.332571	-0.993775	0.818944	Unknown	2
P184A	0.493216	-0.510911	-0.607722	0.504536	0.703304	-0.778077	-0.459973	0.013153	0.179191	-0.104167	Unknown	2
P184H	1.87638	0.967888	-0.829457	1.93953	1.91086	-1.53179	-0.459973	0.69617	0.772914	-1.02728	Unknown	2
P184L	1.72848	0.37996	0.0069939	0.105001	1.62152	0.478112	0.529377	1.37919	0.772914	-1.64016	Unknown	2
P184R	0.962863	-0.227902	-0.65738	0.347425	0.946249	0.478112	1.51873	0.69617	-0.993775	-0.104167	Unknown	2
P184S	1.29134	0.411032	-0.768929	-0.0362383	-0.322404	-0.0243635	0.925117	1.04189	0.772914	-1.32994	Unknown	2
P184T	0.180051	0.451198	0.0119674	-0.0572755	0.509681	1.48306	0.133637	0.013153	-0.993775	0.508718	DM	1
D185A	0.28509	0.582272	-0.443042	1.29332	0.0932953	1.48306	2.11234	1.37919	-3.35419	0.508718	Unknown	2
D185E	0.702295	0.419349	0.765671	1.3198	0.110099	-0.0243635	0.331507	1.37919	1.35216	-1.95039	Unknown	2
D185G	0.224206	-1.1199	-0.69624	0.157098	0.0492283	-1.02931	-1.44932	0.350445	-0.414533	-0.104167	DM	1
D185H	0.585924	0.327434	0.751963	1.31663	0.268251	-0.778077	-1.05358	-1.01559	-0.414533	1.12917	Unknown	2
D185N	0.0049947	-1.42832	-0.17226	0.249908	0.016483	1.48306	1.51873	0.013153	0.179191	-0.104167	Unknown	2
D185V	-0.199268	1.04644	0.159791	-0.952521	0.139045	-1.53179	-0.657843	-1.36131	-0.993775	1.74205	Unknown	2
D185Y	-0.543711	0.64741	0.657475	1.13013	0.066503	-0.275601	-1.05358	0.013153	-1.5875	0.818944	Unknown	2
G186A	-0.236273	0.575532	-1.15273	-1.35026	-0.108901	-0.0243635	0.529377	2.75365	0.179191	-2.56327	Unknown	2
G186E	-1.15415	-0.596713	0.857464	-0.969086	-0.239461	-1.53179	0.925117	0.013153	0.772914	-0.414392	Unknown	2
G186R	0.479498	0.117011	0.56336	0.455551	0.396626	-1.28055	-0.855713	0.013153	0.179191	-0.104167	DM	1
G186V	0.488021	0.250645	0.323015	-0.771553	-0.0456918	0.980588	1.7166	0.350445	0.179191	-0.414392	Unknown	2
W187C	-1.00721	-1.86563	0.470935	0.1237	2.96464	-0.778077	-2.2408	-1.01559	-0.414533	1.12917	Unknown	2
W187G	2.45627	-1.01756	2.9419	-0.849842	2.8736	1.7343	0.529377	0.69617	-0.993775	-0.104167	Unknown	2
W187L	2.99342	0.186478	2.81768	0.705827	0.48821	-1.53179	-0.657843	0.350445	-0.414533	-0.104167	Unknown	2
W187R	-0.137087	-1.50049	-0.561421	0.0256238	0.221107	-0.0243635	0.925117	-1.01559	-0.993775	1.43183	Unknown	2
W187S	-0.329921	-1.69982	-2.2245	-0.176454	-0.139204	0.980588	0.727247	-1.6986	-0.414533	1.74205	Unknown	2
D188A	-0.389714	0.303102	1.96571	-0.642608	0.284566	-1.02931	-0.0642329	-1.01559	-0.993775	1.43183	Unknown	2
D188E	-0.848024	-0.5292	0.211308	-0.301017	0.0449452	-0.0243635	0.331507	-2.39005	-0.414533	2.35494	B	0
D188G	1.28561	-1.08359	-0.833061	0.681446	0.285012	-0.0243635	-0.262103	-0.678296	-0.414533	0.818944	DM	1
D188H	0.572445	1.64261	-0.0209011	1.3335	0.115915	0.478112	0.331507	-1.01559	0.772914	0.508718	Unknown	2
D188N	0.792294	1.1393	0.477147	-0.385146	0.161568	2.23678	-1.25145	0.69617	-2.76047	0.818944	Unknown	2
D188V	2.89439	1.85256	3.73557	0.886878	0.326957	0.226874	-1.25145	1.04189	0.179191	-1.02728	Unknown	2
D188Y	0.0888919	-1.24265	0.178876	0.0331274	0.0540023	0.478112	-0.459973	1.04189	-2.18122	0.206059	B	0
K189E	0.848775	1.00648	1.74323	1.943	0.483014	-1.28055	0.133637	0.350445	0.772914	-0.717052	Unknown	2
K189M	-0.218353	-0.39744	-0.677826	1.15423	0.285297	0.478112	0.727247	0.350445	-0.414533	-0.104167	Unknown	2
K189N	-0.113908	-0.0139491	0.962467	-0.524903	-0.0567398	0.72935	-0.262103	0.350445	0.179191	-0.414392	Unknown	2
K189Q	0.917683	0.985069	-0.213246	0.596383	0.181573	-1.02931	0.925117	-1.36131	0.179191	1.12917	Unknown	2
K189R	-0.877382	-0.115436	-0.44321	-0.984421	0.603994	-1.28055	1.12299	0.013153	-1.5875	0.818944	Unknown	2
K189T	-1.86066	-0.577727	1.99205	-0.362515	0.0254874	-0.778077	0.925117	0.350445	-0.414533	-0.104167	Unknown	2
R190G	-0.967788	-0.806828	0.682166	0.482952	-0.764654	1.48306	-2.63654	0.350445	-2.76047	1.12917	Unknown	2
R190I	-0.00282109	-0.34793	-0.69185	0.0701817	-0.575299	1.23183	1.12299	-0.678296	0.179191	0.508718	Unknown	2
R190K	0.690206	-0.0566277	-0.457493	-1.51424	-0.662465	1.48306	-0.0642329	1.04189	-0.414533	-0.717052	Unknown	2
R190S	0.27626	0.227786	-0.67765	0.389322	-0.487143	-1.02931	-0.459973	0.350445	0.179191	-0.414392	Unknown	2
R190T	-0.92131	-0.885205	0.325084	-1.02683	-0.553804	-0.275601	-1.44932	0.350445	0.772914	-0.717052	Unknown	2
Y191C	-0.340078	-0.181145	0.241927	-1.35487	0.191184	0.478112	-0.855713	0.013153	0.179191	-0.104167	Unknown	2
Y191D	-1.24633	-0.105064	0.851455	-0.360161	-0.780764	-0.0243635	0.529377	1.04189	0.772914	-1.32994	Unknown	2
Y191F	-0.43962	-1.39374	2.07487	0.332639	-0.09978	0.226874	0.727247	1.37919	-0.414533	-1.02728	Unknown	2
Y191H	-0.227555	-0.490279	0.675301	-0.118672	-0.167821	-0.778077	1.7166	-0.678296	0.772914	0.206059	Unknown	2
Y191N	0.660115	-0.112786	0.582573	-0.416882	0.0816421	-1.02931	2.11234	-1.36131	0.772914	0.818944	Unknown	2
Y191S	-0.39	-1.45588	-1.64188	-0.803226	-0.117392	0.478112	-0.262103	0.350445	0.772914	-0.717052	Unknown	2
C192F	0.0166422	2.78111	0.0724131	-1.12988	0.360185	-0.275601	-1.25145	0.013153	-0.993775	0.508718	Unknown	2
C192G	-2.0306	-1.07576	1.18373	-2.01738	0.000235861	0.478112	1.32086	0.69617	-0.414533	-0.414392	DM	1
C192R	0.603556	-0.517639	-0.20712	1.12265	0.411653	1.48306	-0.0642329	0.013153	-2.18122	1.12917	Unknown	2
C192S	3.37361	2.08014	1.70291	2.05155	0.0256083	-0.0243635	-1.64719	-1.36131	0.772914	0.818944	Unknown	2
C192W	1.33297	2.10224	1.83235	1.31186	0.625084	-1.53179	-0.459973	1.04189	-0.414533	-0.717052	Unknown	2
C192Y	1.21409	1.70668	1.84252	2.58077	0.442459	-1.28055	-0.657843	2.07064	-0.414533	-1.64016	Unknown	2
L193M	0.138991	-0.228759	-0.276162	-1.32336	-0.0107583	1.7343	-0.0642329	-0.678296	0.179191	0.508718	Unknown	2
L193P	-0.342442	-0.32538	-0.520945	0.428726	-0.356011	-0.275601	-2.83441	1.72491	-0.414533	-1.32994	Unknown	2
L193Q	-0.838726	0.381011	-0.0898613	-0.206277	-0.247171	0.226874	-0.459973	1.72491	0.772914	-1.95039	Unknown	2
L193R	-0.222741	0.69941	-1.48912	0.440259	0.211468	-0.526839	-0.262103	-1.01559	-0.993775	1.43183	Unknown	2
L193V	-0.864536	-0.85379	0.419136	0.221538	-0.271526	-0.526839	0.727247	-0.332571	-0.414533	0.508718	Unknown	2
R194G	0.439964	-0.664078	-1.25077	0.261873	-0.502163	-0.778077	0.925117	0.350445	0.772914	-0.717052	Unknown	2
R194L	0.262998	-0.137987	-1.87281	0.138167	-0.250245	0.226874	-0.855713	0.013153	0.772914	-0.414392	Unknown	2
R194P	0.337535	2.03971	0.312361	0.865345	-0.699752	-0.526839	-0.657843	0.013153	0.772914	-0.414392	Unknown	2
R194Q	0.513577	-0.893659	-0.298212	0.743721	-0.39882	-2.03427	0.727247	-1.36131	1.35216	0.508718	Unknown	2
H195D	-1.13722	-0.811534	0.173278	-0.331393	-0.609644	0.980588	-0.0642329	1.37919	0.772914	-1.64016	Unknown	2
H195L	-0.792274	-1.40697	-0.141745	-0.259176	0.223234	1.98554	-0.0642329	-1.01559	-0.414533	1.12917	Unknown	2
H195N	-0.31637	-0.597741	0.357666	-1.67478	-0.0638809	0.226874	0.331507	1.37919	-0.414533	-1.02728	Unknown	2
H195P	0.265674	1.0988	-1.96126	-0.192242	-0.123649	-1.28055	-0.262103	-0.678296	0.179191	0.508718	Unknown	2
H195Q	2.37793	0.536966	0.587688	0.124114	0.364017	0.478112	1.32086	0.350445	1.94588	-1.32994	Unknown	2
H195R	0.0406173	-0.7855	-1.24236	-1.08694	0.727758	0.980588	0.133637	-0.332571	0.179191	0.206059	DM	1
H195Y	-0.262919	-2.58177	-1.39822	-1.52609	0.0441268	-0.275601	-0.0642329	-1.36131	0.772914	0.818944	Unknown	2
V196A	-0.526642	-0.000172226	0.180992	0.310082	-0.474025	1.7343	1.51873	1.04189	0.772914	-1.32994	Unknown	2
V196E	-0.047908	-1.05544	-0.613428	0.263266	-0.406266	1.7343	-2.04293	-2.04433	1.35216	1.12917	Unknown	2
V196G	1.93229	1.60213	1.73038	-1.13119	-0.203578	0.478112	-1.84506	0.013153	-0.993775	0.508718	Unknown	2
V196L	1.11745	0.18561	-0.739275	1.35721	0.534681	0.226874	0.925117	-0.678296	-0.414533	0.818944	Unknown	2
V196M	0.987501	1.05178	-0.552686	0.696449	0.186392	-1.53179	0.529377	-1.01559	-0.414533	1.12917	ambiguous	3
E197A	0.362592	-0.15896	-2.18239	-1.19368	-0.0228148	-1.28055	-0.459973	1.04189	0.772914	-1.32994	B	0
E197D	-0.930019	-0.101854	-0.398907	0.00185351	-0.147966	0.72935	-0.657843	0.69617	0.179191	-0.717052	Unknown	2
E197G	-0.613727	-0.266457	1.46443	-0.140105	-0.0964044	-0.0243635	-2.04293	0.350445	0.772914	-0.717052	Unknown	2
E197K	0.0568778	-0.826168	-0.708023	0.275201	-0.275199	-0.275601	1.12299	1.04189	-0.993775	-0.414392	Unknown	2
E197Q	0.0269696	0.340114	0.777005	-0.74899	-0.116013	-0.526839	-1.44932	0.350445	-0.414533	-0.104167	Unknown	2
E197V	0.0774346	2.05944	-0.744767	-0.998489	-0.0779677	0.478112	-1.44932	0.013153	0.179191	-0.104167	Unknown	2
N198D	0.128928	0.116074	-1.04982	-1.94202	-0.161914	-0.778077	0.133637	0.013153	0.179191	-0.104167	Unknown	2
N198H	-0.0790155	-0.611198	-0.272902	0.727342	-0.0582812	0.72935	-0.0642329	1.04189	0.179191	-1.02728	Unknown	2
N198I	-0.988592	0.0668273	1.4249	-1.5676	0.0766725	2.23678	2.11234	-0.332571	0.772914	-0.104167	Unknown	2
N198K	0.0543376	-1.68274	-0.279912	0.421336	-0.196035	-1.28055	-0.855713	-1.01559	-0.993775	1.43183	Unknown	2
N198S	-1.11541	0.965283	0.702719	-1.24709	-0.161336	-0.526839	-0.459973	-0.332571	0.772914	-0.104167	Unknown	2
N198T	-1.03571	-0.18648	0.546808	-1.13469	-0.126922	0.226874	-0.0642329	1.04189	-0.414533	-0.717052	Unknown	2
N198Y	-0.0836311	0.904532	-0.694659	0.911566	-0.0218404	1.48306	-0.262103	1.04189	1.35216	-1.64016	Unknown	2
D199A	0.97465	0.378018	1.65774	-2.68546	0.101434	1.48306	-0.0642329	0.350445	-0.414533	-0.104167	Unknown	2
D199E	0.374125	-0.254599	-1.01367	0.028117	0.274611	-1.02931	-0.459973	-0.678296	0.772914	0.206059	Unknown	2
D199G	0.896948	0.828771	1.47523	-0.868638	0.420101	-1.02931	-1.25145	1.37919	0.179191	-1.32994	Unknown	2
D199H	0.459786	0.832186	-1.36424	0.204247	0.312348	-3.03922	-1.44932	-0.332571	-0.414533	0.508718	Unknown	2
D199N	0.974078	-0.0297708	-0.0511219	1.88762	0.149677	-0.526839	1.12299	0.013153	-0.993775	0.508718	Unknown	2
D199V	-0.368146	1.20474	-0.360071	1.07377	0.225311	-0.526839	0.331507	1.04189	-0.993775	-0.414392	Unknown	2
D199Y	0.0290706	-0.543708	-0.0603902	-1.04243	0.187686	0.980588	0.133637	-0.332571	0.179191	0.206059	Unknown	2
G200A	-0.157372	0.0959917	-2.05657	0.689166	-0.141571	0.72935	1.32086	0.350445	0.772914	-0.717052	Unknown	2
G200C	0.258657	0.6836	0.454149	1.23358	-0.10346	-0.778077	-0.262103	1.37919	0.772914	-1.64016	Unknown	2
G200D	-0.126861	1.70685	-0.285951	-0.00189923	-0.220622	1.48306	0.331507	2.07064	0.179191	-1.95039	Unknown	2
G200R	0.354475	2.68464	-0.742463	-1.39942	-0.0195488	-0.275601	-0.855713	0.013153	-0.414533	0.206059	Unknown	2
G200S	-1.12945	0.282128	-0.491414	0.315897	-0.0758947	-0.778077	-0.262103	0.69617	0.772914	-1.02728	Unknown	2
G200V	0.345641	-0.199194	-0.763768	-0.289299	-0.0904541	-0.0243635	1.32086	1.04189	-0.993775	-0.414392	Unknown	2
Y201C	-0.46179	-0.625158	-1.11584	-1.48859	31.18	-0.526839	0.727247	0.013153	-0.414533	0.206059	Unknown	2
Y201D	-0.313204	0.587207	-0.6766	0.0376528	2.3595	0.72935	-0.657843	-0.332571	0.772914	-0.104167	Unknown	2
Y201F	0.661994	0.469224	0.750854	0.10826	-0.261129	-0.526839	0.331507	-0.332571	-0.993775	0.818944	Unknown	2
Y201H	0.267513	0.249022	-0.717362	1.65705	0.879708	-0.526839	-0.657843	0.350445	-1.5875	0.508718	Unknown	2
Y201N	-1.53947	-1.13317	0.818038	-1.19785	0.184526	-0.778077	0.331507	-0.332571	-1.5875	1.12917	Unknown	2
Y201S	-0.668463	-0.606104	-1.52113	0.289281	-0.291418	-0.526839	-0.0642329	0.350445	0.772914	-0.717052	Unknown	2
K202E	-0.71505	1.3644	-0.864151	-2.39044	0.023538	-0.0243635	-0.855713	1.72491	0.772914	-1.95039	Unknown	2
K202M	-1.07075	-1.86718	-0.742109	0.481947	0.196709	1.48306	0.925117	-1.6986	1.94588	0.508718	Unknown	2
K202N	-0.429524	0.301046	-0.695889	0.418971	0.0351658	0.478112	0.727247	0.013153	0.772914	-0.414392	Unknown	2
K202Q	0.115563	-0.224475	0.36281	0.148227	0.0319439	1.23183	-0.459973	-2.04433	1.94588	0.818944	Unknown	2
K202R	-0.223682	1.13767	0.162673	2.88929	0.111583	-1.28055	-0.459973	-0.332571	0.179191	0.206059	Unknown	2
K202T	0.608333	-2.23662	-0.389756	-0.65972	-0.0181017	-0.526839	0.529377	1.04189	-1.5875	-0.104167	Unknown	2
T203A	0.962504	-0.109907	-0.895974	-0.54464	-0.119177	-0.275601	0.331507	1.04189	-2.76047	0.508718	Unknown	2
T203I	1.48455	0.0456136	0.152961	1.69319	0.114484	-0.0243635	-1.05358	0.350445	0.772914	-0.717052	Unknown	2
T203N	-0.847619	0.106958	0.724463	0.968063	-0.160081	-1.02931	-0.0642329	-0.332571	1.94588	-0.717052	Unknown	2
T203P	-0.334515	0.671171	-0.208732	-0.796302	0.104126	0.72935	-0.262103	-1.01559	-3.35419	2.66517	Unknown	2
T203S	-0.191344	-0.414518	-0.93589	-1.09834	-0.101767	-0.526839	1.51873	0.350445	0.772914	-0.717052	Unknown	2
I204F	1.72899	1.19333	0.319465	-0.572311	0.0279654	-1.02931	-0.0642329	-0.332571	0.772914	-0.104167	Unknown	2
I204L	1.26899	0.825024	-0.519754	0.576124	0.0444349	-1.78303	-0.459973	1.37919	-0.993775	-0.717052	Unknown	2
I204M	0.306554	-0.161222	-0.624687	0.567149	0.0252809	-1.02931	0.331507	2.07064	-0.993775	-1.32994	Unknown	2
I204N	-0.926281	0.08362	2.20229	0.496442	-0.664661	-0.275601	0.925117	1.37919	0.179191	-1.32994	Unknown	2
I204S	1.49831	0.843667	0.947793	2.58636	-0.491877	1.23183	0.925117	1.37919	-0.414533	-1.02728	Unknown	2
I204T	-2.28967	-0.592784	2.59019	-1.17269	-0.454951	0.980588	-0.459973	0.013153	0.179191	-0.104167	Unknown	2
I204V	-0.367858	-0.711875	0.0177128	1.00336	-0.296164	-0.526839	1.51873	0.013153	1.94588	-1.02728	Unknown	2
Y205C	-2.21459	-0.503771	1.96701	-0.33106	-0.525477	-0.275601	-0.0642329	0.350445	0.772914	-0.717052	DM	1
Y205D	0.523075	0.776199	0.690143	1.18949	-0.768923	0.980588	0.331507	-0.678296	-2.18122	1.74205	Unknown	2
Y205F	-1.65241	0.745036	1.28256	-1.57744	-0.0529225	0.72935	0.133637	-1.36131	-1.5875	2.05228	Unknown	2
Y205H	0.240459	-0.747813	0.365014	1.75821	-0.354986	0.980588	-0.459973	0.013153	0.179191	-0.104167	Unknown	2
Y205N	0.264441	0.967728	-0.580135	0.185805	-0.141868	-0.275601	-1.05358	1.37919	0.772914	-1.64016	Unknown	2
Y205S	0.884809	0.42618	-0.258581	1.19358	-0.211853	-0.778077	-0.657843	0.350445	0.772914	-0.717052	Unknown	2
F206C	0.545004	1.37798	-0.566736	-0.292841	-0.498454	-0.778077	0.925117	-1.01559	0.772914	0.508718	Unknown	2
F206I	0.753026	-0.498173	-1.4559	1.12731	-0.0854649	0.72935	0.925117	0.350445	0.772914	-0.717052	Unknown	2
F206L	-1.31125	0.997223	-0.113764	-0.197843	-0.220513	0.478112	-1.44932	0.013153	0.772914	-0.414392	DM	1
F206S	-0.823885	-0.308518	-1.47371	-1.02361	-0.49561	-0.778077	-0.459973	0.350445	0.179191	-0.414392	DM	1
F206V	-0.134944	0.817427	-1.41035	-0.392497	-0.283897	-2.2855	-1.25145	1.37919	-1.5875	-0.414392	Unknown	2
F206Y	1.11632	0.220281	0.576175	1.1541	-0.0232641	-1.28055	1.51873	-2.04433	0.772914	1.43183	Unknown	2
F207C	1.69194	-0.8058	3.20743	-0.696022	0.449071	1.23183	0.331507	1.37919	-2.76047	0.206059	Unknown	2
F207I	-1.21548	-0.549237	1.30196	-0.338496	0.231533	-1.78303	1.51873	0.013153	0.179191	-0.104167	Unknown	2
F207L	1.18419	0.922604	0.909823	0.840753	0.689857	0.226874	-0.0642329	0.350445	0.179191	-0.414392	Unknown	2
F207S	-0.792718	2.07263	1.03139	-0.087998	-0.822731	0.478112	-0.855713	0.013153	1.94588	-1.02728	DM	1
F207V	-1.52376	-1.66695	0.140953	-1.53914	0.99131	-1.28055	-0.855713	2.40793	-0.414533	-1.95039	Unknown	2
F207Y	0.602361	0.238193	-0.673625	-0.123547	-0.131571	0.478112	0.727247	0.013153	0.179191	-0.104167	DM	1
G208A	-0.680239	-0.127271	-0.0822825	0.359524	0.0088812	-2.03427	-0.657843	0.013153	0.179191	-0.104167	DM	1
G208E	-0.151836	0.629909	0.0774876	0.588267	-0.0887059	0.980588	-0.459973	1.04189	-0.414533	-0.717052	Unknown	2
G208R	0.133068	1.07691	0.0836335	0.61436	0.721775	0.478112	1.51873	1.04189	-1.5875	-0.104167	Unknown	2
G208V	-1.46495	0.46237	0.451106	0.533365	0.259914	0.226874	-0.262103	-1.01559	0.772914	0.508718	Unknown	2
D209A	-0.831724	-0.213154	-0.32873	-0.355909	0.106388	-0.0243635	-0.459973	-1.36131	0.772914	0.818944	Unknown	2
D209E	1.14295	0.839109	0.368391	-0.136287	0.315952	-0.778077	1.12299	0.350445	-1.5875	0.508718	Unknown	2
D209G	0.141435	-0.19547	0.990117	1.34706	0.215323	-0.526839	-1.25145	0.350445	0.772914	-0.717052	DM	1
D209H	0.315175	0.154743	0.0654866	0.387249	0.226206	0.72935	0.727247	0.013153	0.772914	-0.414392	Unknown	2
D209N	0.803887	-1.09112	-0.829277	0.359976	0.135901	0.478112	1.12299	0.350445	-0.993775	0.206059	Unknown	2
D209V	-0.166281	0.4123	1.5409	-0.171105	0.177514	-2.53674	-0.855713	-0.678296	0.179191	0.508718	Unknown	2
D209Y	-0.940143	0.720863	2.63729	0.377212	0.478191	0.478112	-0.262103	1.04189	0.772914	-1.32994	Unknown	2
K210E	-0.0753753	-0.895418	0.604424	-0.691436	0.100702	-1.28055	-0.855713	0.350445	0.772914	-0.717052	Unknown	2
K210I	0.515073	-1.49184	-0.621394	-1.30612	0.101628	1.48306	-0.855713	-1.01559	-0.414533	1.12917	Unknown	2
K210N	-0.717944	-0.719563	-1.2541	0.229162	0.0886661	0.226874	0.331507	0.69617	0.772914	-1.02728	Unknown	2
K210Q	0.443433	-0.279091	-0.766793	0.00986465	0.0300569	-0.0243635	2.11234	0.69617	0.772914	-1.02728	Unknown	2
K210R	0.830303	1.38026	-0.885223	1.15071	0.600894	-0.0243635	-0.657843	0.350445	0.179191	-0.414392	Unknown	2
K210T	-0.929557	-0.585484	-0.0296541	-0.142883	-0.027689	1.98554	0.133637	1.04189	0.772914	-1.32994	Unknown	2
T211A	-0.242722	0.12238	-0.440525	0.296785	-0.107244	-0.778077	-0.262103	1.37919	-0.993775	-0.717052	Unknown	2
T211I	0.139457	-0.553155	-1.0728	1.76822	0.00523563	-0.0243635	0.133637	0.69617	0.772914	-1.02728	Unknown	2
T211N	-0.349447	-1.02107	-0.431976	0.268304	-0.0237995	0.226874	1.7166	-1.36131	-0.414533	1.43183	Unknown	2
T211P	-0.766548	-2.00264	0.43761	-0.511277	-0.144493	1.48306	-2.04293	0.69617	-1.5875	0.206059	Unknown	2
T211S	0.211851	0.766718	0.580441	-1.01112	-0.180723	1.7343	2.70595	-1.01559	0.772914	0.508718	Unknown	2
M212I	-0.0618701	0.684148	-1.53358	0.18568	0.0435682	0.478112	0.925117	1.04189	0.179191	-1.02728	Unknown	2
M212K	0.706257	0.370867	-1.54627	-0.110035	-0.0424398	-0.526839	0.925117	-1.01559	-0.414533	1.12917	Unknown	2
M212L	0.0922552	1.29456	-1.30707	0.267943	-0.108935	-0.0243635	0.925117	1.37919	-1.5875	-0.414392	Unknown	2
M212R	-1.18948	-1.80078	-1.12613	0.32166	0.107546	-0.275601	-0.0642329	-0.678296	0.179191	0.508718	Unknown	2
M212T	0.27038	-0.289464	0.611785	0.392197	-0.293667	0.72935	1.7166	2.40793	-0.414533	-1.95039	Unknown	2
M212V	-0.660653	0.855376	0.484507	-0.761458	-0.0957718	-0.778077	-2.2408	-0.678296	0.179191	0.508718	ambiguous	3
P213A	-0.996851	0.540804	-0.676775	-0.623479	-0.0287103	0.478112	0.331507	2.40793	-0.414533	-1.95039	Unknown	2
P213L	0.41273	-0.301641	-1.45324	0.165307	0.038487	0.72935	-1.05358	0.350445	0.772914	-0.717052	Unknown	2
P213Q	1.10917	0.290742	-0.693605	0.0815066	-0.0352966	0.226874	0.133637	-1.01559	0.179191	0.818944	Unknown	2
P213R	1.23472	1.16506	0.81062	0.425453	-0.017487	-0.0243635	-0.855713	-0.332571	0.179191	0.206059	Unknown	2
P213S	0.398718	0.810539	0.00901467	1.08396	-0.0955113	0.980588	0.925117	1.04189	0.179191	-1.02728	Unknown	2
P213T	0.539343	-1.26835	-0.682379	0.670038	-0.0569667	-1.02931	0.529377	1.04189	-0.993775	-0.414392	Unknown	2
G214A	-1.01655	0.2023	-0.681504	0.995714	-0.0664133	-0.526839	-0.459973	2.40793	1.35216	-2.8735	Unknown	2
G214C	0.875666	2.59572	-0.443881	1.11205	-0.1643	0.980588	1.51873	-0.332571	0.772914	-0.104167	Unknown	2
G214D	0.711249	-0.00492445	-1.10177	0.818481	-0.223831	-0.0243635	0.133637	1.37919	-1.5875	-0.414392	Unknown	2
G214R	-0.624903	-0.0358139	0.102952	-0.666114	0.0407322	1.23183	0.529377	1.37919	-0.993775	-0.717052	Unknown	2
G214S	-0.483037	-0.217724	-0.346854	-0.679831	0.0387789	-0.275601	1.12299	0.013153	0.179191	-0.104167	DM	1
G214V	0.484772	2.86048	0.0229876	-0.0327019	-0.15071	-0.526839	-0.0642329	0.013153	0.772914	-0.414392	Unknown	2
G215A	-0.0583047	-0.347267	-1.29441	0.600272	-0.123447	0.72935	0.925117	0.69617	-1.5875	0.206059	Unknown	2
G215C	-0.152087	0.587047	-1.33208	-1.19216	-0.112276	0.226874	0.331507	0.350445	0.772914	-0.717052	Unknown	2
G215D	-0.110136	0.815931	0.763596	-0.0841835	-0.182215	-0.275601	-0.0642329	0.013153	0.772914	-0.414392	Unknown	2
G215R	-0.870755	-0.567377	-0.340257	-0.142023	-0.085661	1.23183	-0.0642329	0.013153	-2.18122	1.12917	Unknown	2
G215S	-0.388899	0.331284	-0.767683	0.395509	-0.140002	-0.778077	0.727247	-1.01559	0.772914	0.508718	Unknown	2
G215V	0.459136	1.72598	-0.491753	0.59707	-0.153484	0.226874	-0.0642329	-0.332571	0.179191	0.206059	Unknown	2
N216D	0.868657	1.74961	1.29426	0.603274	-0.28371	-1.53179	-1.44932	0.013153	0.772914	-0.414392	Unknown	2
N216H	-0.3795	0.158068	-0.836125	-1.48488	-0.0959759	0.478112	-0.262103	0.69617	0.179191	-0.717052	Unknown	2
N216I	-0.73505	-0.755364	-0.951537	-0.457908	0.141743	-1.53179	-1.64719	0.69617	0.772914	-1.02728	DM	1
N216K	-1.05405	-0.85435	0.221531	-0.309417	0.0277605	-1.02931	0.331507	-0.678296	-0.993775	1.12917	Unknown	2
N216S	-0.572311	0.906132	-0.756479	0.594127	-0.21306	0.478112	-2.43867	0.013153	0.772914	-0.414392	DM	1
N216T	-0.63377	0.215963	0.341174	0.797216	-0.0586262	-0.778077	0.529377	-0.332571	0.772914	-0.104167	Unknown	2
N216Y	-1.37382	-1.31668	-0.347514	-1.28638	0.0258548	0.226874	0.331507	0.013153	0.772914	-0.414392	Unknown	2
D217A	-0.852488	-0.502994	-0.633016	0.0604233	0.000746324	0.478112	-0.657843	-0.332571	-1.5875	1.12917	Unknown	2
D217E	-0.5779	-0.696122	-1.23982	-1.58579	-0.0346836	-0.778077	1.91447	0.013153	0.772914	-0.414392	DM	1
D217G	-0.865384	-0.175136	0.256733	-0.760826	0.00566803	0.72935	-1.25145	-1.01559	1.35216	0.206059	Unknown	2
D217H	2.25159	0.626504	0.600173	1.78863	0.126034	0.72935	0.331507	0.350445	0.179191	-0.414392	Unknown	2
D217N	0.851566	-0.21834	0.4884	1.64772	0.0079701	-0.526839	-0.855713	0.013153	1.35216	-0.717052	Unknown	2
D217V	0.977171	1.19668	-0.146687	-0.654669	0.203203	-0.275601	-0.855713	-1.01559	0.772914	0.508718	Unknown	2
D217Y	-1.44308	-0.524847	1.01339	0.365456	0.157856	0.72935	-0.262103	-1.01559	-2.18122	2.05228	Unknown	2
H218D	0.714215	-0.763841	1.93255	0.226584	0.487635	1.23183	1.32086	-1.36131	0.772914	0.818944	DM	1
H218L	1.08155	-0.582982	1.11849	0.802214	-0.134645	-0.275601	-0.459973	-2.04433	-0.993775	2.35494	DM	1
H218N	-0.0258084	0.170931	-1.281	-0.345643	0.00520942	-1.53179	-0.855713	-0.678296	1.35216	-0.104167	Unknown	2
H218P	1.32611	1.64156	1.05997	-0.422634	0.143995	-2.03427	-0.0642329	1.04189	-0.414533	-0.717052	Unknown	2
H218Q	0.170488	1.75076	-0.924139	-0.46584	0.532475	-0.0243635	0.133637	-0.678296	0.179191	0.508718	Unknown	2
H218R	0.632905	2.33871	-0.65459	-0.637408	-0.05102	-2.78798	-0.657843	1.37919	0.772914	-1.64016	Unknown	2
H218Y	-0.603563	-1.99524	-1.58016	-0.83237	-0.0597199	0.226874	-0.459973	-1.6986	0.772914	1.12917	Unknown	2
E219A	-0.969289	-3.30848	-0.5385	0.496367	0.332543	-0.0243635	-0.262103	-0.678296	-0.414533	0.818944	Unknown	2
E219D	0.24288	-0.525122	0.231137	0.954866	-0.179981	0.226874	-0.0642329	2.07064	0.179191	-1.95039	ambiguous	3
E219G	-0.0739721	-0.541629	0.166917	-1.51779	0.0858117	-0.526839	1.51873	0.69617	-1.5875	0.206059	Unknown	2
E219K	-0.218673	-0.563094	0.226936	-1.21186	0.0317733	0.226874	-1.64719	-1.01559	-0.414533	1.12917	Unknown	2
E219Q	-0.333252	-1.03901	-0.799465	0.859214	0.101268	-0.0243635	1.12299	1.04189	-0.993775	-0.414392	Unknown	2
E219V	-0.658558	0.926488	-0.666283	-0.95681	0.154286	0.226874	-0.657843	0.350445	1.35216	-1.02728	Unknown	2
I220F	0.913415	0.494961	-0.0179346	0.502501	0.260493	-0.275601	-0.855713	0.350445	0.772914	-0.717052	Unknown	2
I220L	-0.898801	0.578959	0.177515	0.222425	0.0449255	-2.53674	-1.84506	-0.332571	0.772914	-0.104167	Unknown	2
I220M	-1.17978	0.071134	0.397249	-1.28843	0.09192	-1.02931	-0.855713	-0.678296	-1.5875	1.43183	Unknown	2
I220N	-0.451365	-1.95318	-0.3064	0.0540565	-0.400237	0.226874	0.529377	-0.332571	0.772914	-0.104167	Unknown	2
I220S	-0.368986	0.513685	-0.884495	-0.0137037	-0.440904	2.73925	1.51873	1.04189	0.772914	-1.32994	Unknown	2
I220T	0.163819	-0.380647	-1.09247	-0.226941	0.316414	-0.275601	-0.855713	0.013153	-0.414533	0.206059	Unknown	2
I220V	-0.312281	-0.800968	-1.55691	-1.13492	-0.25136	0.478112	-1.05358	1.04189	0.772914	-1.32994	Unknown	2
F221C	-0.982218	2.13987	1.36966	-1.10746	-0.14127	0.980588	-1.44932	0.013153	-0.414533	0.206059	Unknown	2
F221I	0.0718389	-0.136776	-0.0759742	-0.0577043	0.314344	0.980588	0.727247	-0.332571	-0.414533	0.508718	Unknown	2
F221L	0.125362	-0.164512	-0.016061	-0.301392	0.142313	0.72935	-0.459973	0.69617	2.5396	-1.95039	Unknown	2
F221S	0.134903	1.01085	-0.97556	-0.713735	0.0123153	0.72935	-0.0642329	-0.332571	0.772914	-0.104167	Unknown	2
F221V	0.454856	-0.124461	0.689723	0.170811	0.0674117	3.99544	0.133637	-1.6986	-1.5875	2.35494	Unknown	2
F221Y	-0.393114	0.312983	0.713461	0.414229	-0.0118491	1.7343	-1.05358	0.69617	-0.993775	-0.104167	Unknown	2
T222A	1.85122	-0.536054	0.430053	1.19429	-0.128638	0.226874	-0.459973	0.013153	0.179191	-0.104167	Unknown	2
T222I	0.241439	0.5772	0.700066	0.559667	0.0159839	-0.0243635	1.51873	-1.36131	0.772914	0.818944	Unknown	2
T222K	-1.36351	-0.622302	-0.24462	-0.351099	-0.0273212	-1.02931	-0.262103	0.69617	1.94588	-1.64016	Unknown	2
T222P	-1.19359	-1.63622	-0.264598	-0.586506	-0.0875162	0.226874	0.727247	-0.678296	-0.993775	1.12917	Unknown	2
T222R	2.19092	2.91412	1.23661	0.627469	0.191483	-2.03427	-0.0642329	0.69617	0.179191	-0.717052	Unknown	2
T222S	0.789413	-0.506113	0.623096	1.15863	-0.156436	-1.28055	0.925117	-1.01559	0.772914	0.508718	Unknown	2
D223A	0.00745486	-0.759797	-0.332021	0.634509	0.0920845	1.23183	-1.25145	0.013153	1.94588	-1.02728	Unknown	2
D223E	0.838444	-0.0144517	0.0102581	-1.96493	0.439115	-0.526839	0.925117	0.013153	-2.18122	1.12917	DM	1
D223G	1.71313	0.287154	0.0952931	1.00802	-0.00619324	-0.0243635	-0.262103	-1.36131	-0.993775	1.74205	Unknown	2
D223H	-0.998449	-0.152015	0.0449693	-2.30366	0.0687767	1.7343	0.331507	0.350445	-0.993775	0.206059	Unknown	2
D223N	-1.43923	-0.646623	1.36088	0.616419	0.0636655	-0.0243635	-1.05358	-0.332571	0.772914	-0.104167	DM	1
D223V	0.172083	-0.045821	-0.826216	0.0630132	0.26197	-1.02931	-0.657843	1.37919	-0.993775	-0.717052	Unknown	2
D223Y	-0.972391	0.291575	0.260169	-0.235075	0.489414	-0.275601	-1.25145	-1.01559	-2.18122	2.05228	Unknown	2
P224A	-0.45873	-0.2185	-0.11773	-0.104483	-0.0865518	0.478112	0.727247	0.013153	0.179191	-0.104167	Unknown	2
P224H	-1.57572	0.798567	1.42313	-1.72103	-0.0117604	-0.778077	0.529377	-1.01559	0.179191	0.818944	Unknown	2
P224L	-0.595365	0.100835	0.123278	0.324823	0.157322	-2.53674	-1.84506	-1.36131	-0.414533	1.43183	Unknown	2
P224R	-1.15059	-0.928238	0.246866	-0.218339	0.0726024	0.980588	0.133637	0.350445	-0.414533	-0.104167	Unknown	2
P224S	-0.171685	-0.591755	-0.167617	-0.76433	-0.132848	0.226874	-1.25145	-1.01559	-0.993775	1.43183	Unknown	2
P224T	-1.17528	-0.441261	0.00683842	0.242015	-0.0663016	0.980588	0.133637	-0.678296	0.772914	0.206059	Unknown	2
R225G	0.969514	-0.266731	2.75245	-0.623918	-0.660665	1.23183	0.925117	1.04189	0.772914	-1.32994	Unknown	2
R225I	-1.10406	-1.70761	1.04882	-1.07808	-0.225701	-0.526839	1.12299	1.04189	-0.414533	-0.717052	Unknown	2
R225K	-0.633757	2.06065	0.810345	-1.85622	-0.707966	0.478112	-0.459973	-1.36131	0.772914	0.818944	Unknown	2
R225S	0.828635	0.317633	-0.093812	1.07667	-0.580953	-0.778077	0.727247	-0.332571	0.772914	-0.104167	Unknown	2
R225T	0.493401	1.25798	1.81676	0.807766	-0.483726	-1.02931	-1.44932	-1.36131	0.179191	1.12917	Unknown	2
T226A	0.728512	-0.945305	-0.238299	0.168604	-0.357613	0.980588	1.12299	-1.01559	-0.993775	1.43183	Unknown	2
T226I	0.556156	-0.0122813	-0.887044	0.264168	0.27264	-0.0243635	1.51873	0.013153	-0.993775	0.508718	Unknown	2
T226N	-0.241902	-1.58323	-0.608413	0.683995	-0.0771239	0.478112	2.31021	-0.332571	0.772914	-0.104167	Unknown	2
T226P	1.106	-0.948446	0.0298075	0.874259	0.0470681	1.23183	0.133637	0.69617	0.179191	-0.717052	Unknown	2
T226S	-0.762015	0.831901	0.852001	-1.17557	-0.0627013	-0.526839	-0.0642329	-0.678296	-0.414533	0.818944	DM	1
M227I	0.967382	1.26489	-0.875585	0.426467	-0.101482	1.7343	0.727247	0.013153	0.772914	-0.414392	Unknown	2
M227K	0.11468	0.588052	-0.142861	-0.423021	-0.277342	-0.0243635	0.925117	-1.36131	0.179191	1.12917	Unknown	2
M227L	1.10162	0.65584	-0.677301	1.77585	-0.139734	0.980588	-1.64719	-1.6986	-1.5875	2.35494	Unknown	2
M227R	1.23237	2.25174	-0.683431	1.41379	0.0596449	-0.778077	-0.459973	1.72491	0.772914	-1.95039	Unknown	2
M227T	-0.843663	-1.18921	0.070259	0.131952	-0.261555	1.48306	-0.262103	-1.6986	0.772914	1.12917	ambiguous	3
M227V	-1.2473	-0.323643	0.408931	0.335158	-0.158503	-1.53179	-1.84506	0.013153	1.35216	-0.717052	Unknown	2
G228A	0.0571032	2.47679	-0.416754	0.164308	0.0503523	-1.02931	-0.262103	1.04189	0.772914	-1.32994	Unknown	2
G228C	0.871582	-0.00120035	-0.532357	-0.19741	0.118779	-0.778077	0.133637	0.013153	0.772914	-0.414392	DM	1
G228D	0.0839365	0.298624	-0.724951	1.08892	-0.279582	0.72935	0.529377	-0.332571	-0.414533	0.508718	Unknown	2
G228R	1.62589	1.86715	1.33257	-0.152518	0.714783	-0.526839	0.331507	2.07064	-0.414533	-1.64016	DM	1
G228S	0.801852	1.04476	1.55245	1.83159	0.0332327	-0.275601	0.133637	0.69617	-0.993775	-0.104167	Unknown	2
G228V	1.35024	1.32321	-0.937176	0.37388	0.282763	0.478112	-0.855713	0.350445	-0.414533	-0.104167	B	0
Y229C	-0.0305132	-0.85403	-0.267202	-0.797581	-0.378119	-0.0243635	-1.44932	-0.332571	0.179191	0.206059	Unknown	2
Y229D	-0.495343	0.788537	-0.0676263	0.365098	-0.547364	-0.778077	1.51873	0.013153	0.179191	-0.104167	Unknown	2
Y229F	-0.182974	-1.18889	-0.881038	-0.817071	-0.0958961	0.72935	-0.0642329	-1.6986	0.772914	1.12917	Unknown	2
Y229H	-1.651	0.0470187	1.01766	-0.465271	-0.25067	-0.275601	-0.262103	0.350445	-0.414533	-0.104167	Unknown	2
Y229N	1.36184	0.326143	0.594217	1.19143	-0.248933	-0.275601	0.925117	0.69617	-0.414533	-0.414392	Unknown	2
Y229S	0.556676	0.30365	-0.738744	0.0372378	3.73446	1.7343	0.925117	-0.678296	0.772914	0.206059	DM	1
S230A	-0.571685	-1.29127	-0.750797	-0.0583587	-0.074063	0.478112	0.133637	-1.6986	-0.414533	1.74205	Unknown	2
S230C	-0.968703	-1.73735	-0.0966581	-0.800154	-0.0111729	-0.0243635	1.51873	-1.01559	0.772914	0.508718	Unknown	2
S230F	0.847303	0.543135	0.492146	1.25206	0.152047	0.226874	-1.64719	-2.04433	1.35216	1.12917	Unknown	2
S230P	1.04686	0.06372	0.481189	-0.23786	-0.0116569	-0.275601	0.727247	-1.01559	0.772914	0.508718	Unknown	2
S230T	-0.166999	-0.0999004	-1.01367	-0.759415	-0.116551	-1.53179	-0.855713	1.37919	-0.414533	-1.02728	Unknown	2
S230Y	0.165442	-0.922526	0.989179	0.901373	0.0794169	1.23183	-0.459973	-1.36131	0.772914	0.818944	Unknown	2
V231A	0.2794	-0.902478	-0.569139	0.532709	1.32211	0.478112	-0.459973	-1.01559	0.179191	0.818944	Unknown	2
V231E	-1.42231	0.834962	0.71987	-0.750761	-0.264692	-0.0243635	-1.05358	0.013153	-0.414533	0.206059	Unknown	2
V231G	-0.84298	-1.05592	-0.82064	-0.0325491	-0.196772	-0.275601	-0.855713	-0.332571	-0.414533	0.508718	Unknown	2
V231L	0.729757	1.79299	-0.69343	0.221897	0.319894	-0.275601	-0.855713	-1.01559	0.772914	0.508718	Unknown	2
V231M	0.210585	-0.00177153	-0.135693	0.146547	0.0327544	1.48306	-0.657843	-1.01559	0.179191	0.818944	DM	1
T232A	0.325971	-0.719289	-1.30925	0.609983	-0.0431718	0.980588	-0.657843	0.350445	0.179191	-0.414392	Unknown	2
T232I	0.207426	-0.511813	-1.43693	-0.839948	-0.0109415	0.478112	-0.0642329	-1.36131	0.179191	1.12917	Unknown	2
T232K	0.453548	0.55401	-0.510744	1.58624	-0.0950043	1.48306	-0.657843	0.350445	0.179191	-0.414392	Unknown	2
T232P	0.556182	-0.841339	-0.687464	-0.259006	0.020032	-0.0243635	-0.0642329	-0.332571	-0.414533	0.508718	Unknown	2
T232R	-0.420081	0.721697	-0.337621	-0.00741094	0.186895	-0.526839	0.925117	-1.36131	1.94588	0.206059	Unknown	2
T232S	-1.872	-0.186948	1.58515	-1.5185	-0.116544	-1.78303	-0.459973	-0.678296	1.94588	-0.414392	Unknown	2
A233E	0.0524817	1.35019	-0.584953	0.336198	-0.137276	-1.78303	0.727247	-1.36131	-0.414533	1.43183	Unknown	2
A233G	-1.40173	0.771676	0.588682	-0.59706	-0.0924127	2.23678	0.133637	0.013153	-0.414533	0.206059	Unknown	2
A233P	-0.275265	1.00475	-0.457157	-0.143704	-0.00629759	-0.778077	-1.05358	-1.36131	0.772914	0.818944	Unknown	2
A233S	0.953781	-0.429357	-0.438009	0.506419	0.0438279	0.72935	0.727247	-0.678296	1.94588	-0.414392	Unknown	2
A233T	-2.19122	-0.198737	1.61402	-0.591841	0.0923806	-1.02931	0.529377	-1.36131	0.179191	1.12917	DM	1
A233V	-0.357655	0.995921	0.616594	-0.967142	0.091956	0.478112	0.133637	0.013153	-0.414533	0.206059	Unknown	2
P234A	0.613694	1.91826	0.794247	2.41656	-0.154189	0.226874	-0.262103	-1.36131	-0.414533	1.43183	Unknown	2
P234H	-0.690077	-0.502914	-1.18661	0.352975	0.108043	-1.53179	-0.459973	-1.36131	-1.5875	2.05228	Unknown	2
P234L	-1.4281	0.00180406	2.67841	-0.730978	0.174545	0.226874	-0.262103	2.40793	-1.5875	-1.32994	Unknown	2
P234R	0.00468818	0.188043	-0.836125	0.445344	0.12741	1.23183	-1.25145	0.350445	-2.18122	0.818944	Unknown	2
P234S	1.36534	1.3568	0.342796	0.431822	-0.0883339	-0.275601	-1.44932	0.013153	-0.414533	0.206059	Unknown	2
P234T	-0.168873	-0.628539	-0.438345	-1.82732	0.155698	-0.0243635	0.331507	1.37919	-0.414533	-1.02728	Unknown	2
E235A	0.148805	-0.867362	-0.24462	1.62183	-0.195829	-0.526839	-0.262103	1.72491	-0.993775	-1.02728	Unknown	2
E235D	-0.537994	-0.753354	0.213263	-0.301385	-0.287099	0.72935	-0.657843	2.07064	-0.414533	-1.64016	Unknown	2
E235G	-1.0982	-0.470391	-0.0223069	-0.064516	-0.2088	-1.02931	-1.05358	-1.36131	1.35216	0.508718	Unknown	2
E235K	-2.09856	-0.0880998	1.63026	-1.81801	-0.358202	-1.28055	-0.0642329	-1.01559	-0.414533	1.12917	Unknown	2
E235Q	-0.0122453	0.589103	-1.07941	1.15679	-0.176051	-0.0243635	0.133637	0.69617	-0.414533	-0.414392	Unknown	2
E235V	-0.121383	-0.573318	-0.485493	0.890324	-0.181673	-0.778077	-1.44932	0.350445	0.772914	-0.717052	Unknown	2
D236A	-0.956974	-0.181339	0.473536	-0.131948	-0.0891236	-2.2855	-1.05358	-0.678296	-0.993775	1.12917	Unknown	2
D236E	-0.858408	0.00604222	-0.431809	-1.33827	0.506966	0.980588	1.7166	0.350445	-0.414533	-0.104167	Unknown	2
D236G	1.78457	1.0325	-0.0219946	-0.259833	-0.0628284	-1.53179	0.529377	-2.04433	-0.414533	2.05228	Unknown	2
D236H	0.808876	0.738787	0.36707	0.238827	0.308291	-0.275601	-0.855713	1.04189	-1.5875	-0.104167	Unknown	2
D236N	-0.977476	0.0237717	-1.11679	0.476977	0.0581926	-0.526839	-1.44932	0.350445	0.179191	-0.414392	Unknown	2
D236V	0.172513	-1.16392	-0.571199	0.0381458	0.280038	0.226874	-1.05358	-0.678296	0.772914	0.206059	Unknown	2
D236Y	0.156395	-0.976571	0.200616	0.216078	0.144255	-1.02931	-1.84506	-1.36131	-0.414533	1.43183	Unknown	2
T237A	-0.116923	-1.7472	-0.60824	0.263973	-0.0128455	1.7343	0.727247	1.72491	-1.5875	-0.717052	Unknown	2
T237K	0.362377	-1.46077	0.432234	-0.41611	-0.0722314	0.226874	-0.262103	0.69617	-1.5875	0.206059	Unknown	2
T237M	-0.668614	-0.770375	-0.128851	1.31836	0.675618	-0.778077	0.529377	1.04189	0.772914	-1.32994	DM	1
T237P	-1.3706	-1.36166	0.876277	-0.760117	0.0681268	-1.28055	0.727247	-0.332571	0.772914	-0.104167	Unknown	2
T237R	0.783763	1.16456	-0.511764	0.11814	0.602039	-0.275601	-1.05358	0.69617	-0.414533	-0.414392	DM	1
T237S	-0.613572	-0.268673	-0.621047	-0.737682	-0.368253	-0.275601	-1.44932	-0.332571	0.179191	0.206059	Unknown	2
R238C	-0.770796	0.615058	-0.250298	-0.112782	-0.683335	0.72935	0.133637	0.013153	0.772914	-0.414392	ambiguous	3
R238G	1.69373	-0.915786	-0.0179346	1.18559	-0.631905	0.980588	-0.855713	0.013153	1.35216	-0.717052	Unknown	2
R238H	0.221544	0.910724	0.808834	0.608717	-0.27134	0.478112	-0.855713	0.350445	-0.414533	-0.104167	Unknown	2
R238L	-0.177054	-0.575991	-0.863244	0.178191	-0.28578	-1.02931	1.12299	1.04189	-1.5875	-0.104167	Unknown	2
R238P	-1.20816	-0.0239219	-0.423942	-1.34501	-0.363136	-1.78303	0.331507	-0.332571	0.772914	-0.104167	DM	1
R238S	0.512333	0.507562	-0.692201	0.637984	-0.511301	-0.778077	0.331507	-0.332571	-1.5875	1.12917	Unknown	2
R239G	-0.292763	0.930647	0.381444	-1.55158	-0.688271	-1.53179	0.331507	-0.332571	0.179191	0.206059	Unknown	2
R239K	0.772868	1.45849	-1.0694	0.76689	-0.528883	0.226874	1.7166	1.04189	1.35216	-1.64016	Unknown	2
R239M	-0.0639681	-0.164878	-1.74654	0.483011	-0.200776	-0.778077	0.133637	0.350445	1.35216	-1.02728	Unknown	2
R239S	-0.639344	-1.44101	2.19049	0.799366	-0.503031	1.98554	2.50808	-1.01559	0.179191	0.818944	B	0
R239T	0.544698	-1.33251	-1.55378	0.072473	-0.435193	-0.778077	-0.0642329	0.013153	0.179191	-0.104167	Unknown	2
R239W	-0.832242	1.00709	-0.147006	-0.877087	-0.464714	-0.778077	0.331507	0.013153	0.772914	-0.414392	DM	1
I240F	-0.180402	-0.860542	-0.205348	-0.133822	-0.0219449	-0.275601	0.133637	1.04189	-2.18122	0.206059	Unknown	2
I240L	-0.478679	-0.517456	0.538658	-1.58796	0.106609	0.478112	0.331507	-1.01559	0.772914	0.508718	Unknown	2
I240M	0.770451	0.908668	-0.927258	1.13115	0.175317	-1.28055	-0.657843	-0.332571	0.772914	-0.104167	Unknown	2
I240N	0.0609954	-1.15435	-1.38351	0.233415	-0.348621	1.7343	1.32086	-0.678296	1.35216	-0.104167	Unknown	2
I240S	-0.168729	0.137551	-1.72741	-1.35331	-0.277965	-1.53179	0.133637	0.013153	-0.414533	0.206059	Unknown	2
I240T	-0.803793	-0.585678	0.282823	0.0295682	-0.0909204	0.72935	-0.262103	0.013153	-0.414533	0.206059	Unknown	2
I240V	1.23745	0.430338	0.457191	1.40063	-0.0673731	-0.0243635	0.331507	0.013153	0.772914	-0.414392	Unknown	2
C241F	-0.701922	1.33053	0.971338	0.751606	0.412485	-0.275601	0.925117	1.37919	-0.414533	-1.02728	Unknown	2
C241G	0.494387	-0.186411	-1.35383	0.253468	-0.246696	-0.275601	-1.25145	0.013153	-0.414533	0.206059	Unknown	2
C241R	-0.653019	1.56571	-0.373651	-0.560512	0.166107	-1.78303	0.727247	0.350445	0.179191	-0.414392	Unknown	2
C241S	-0.438406	-0.96926	-0.369673	-0.733603	-0.0329286	0.226874	1.32086	1.04189	0.772914	-1.32994	DM	1
C241W	0.27677	-0.707648	-0.61689	1.96688	0.8339	0.72935	-1.25145	-1.36131	-0.993775	1.74205	B	0
C241Y	-0.109637	1.13134	-0.216312	-0.185636	0.472105	-1.02931	-0.0642329	-1.01559	0.772914	0.508718	Unknown	2
E242A	-0.83526	-0.259191	0.768437	-0.00219465	0.0450177	-1.28055	0.133637	1.72491	0.179191	-1.64016	Unknown	2
E242D	-0.743003	-1.27761	0.00606102	-1.5885	-0.189632	-0.275601	-1.05358	-0.332571	1.94588	-0.717052	Unknown	2
E242G	-1.02365	1.19657	-0.191352	-2.33366	-0.201265	0.478112	0.133637	1.37919	-0.993775	-0.717052	Unknown	2
E242K	-0.776595	0.249651	1.12823	-0.806116	-0.162051	-0.0243635	0.331507	2.75365	1.35216	-3.17616	Unknown	2
E242Q	0.45637	0.576743	-1.31321	0.271785	0.0159678	0.980588	1.51873	0.350445	-0.993775	0.206059	Unknown	2
E242V	-0.224645	-0.245037	0.0465144	-0.059198	0.0819427	0.478112	0.529377	-0.332571	0.772914	-0.104167	Unknown	2
L243M	-0.428115	-0.794776	-0.280239	2.40727	0.0667093	-0.0243635	-0.0642329	-0.332571	-0.414533	0.508718	Unknown	2
L243P	1.12072	-0.0254641	0.670814	0.661926	-0.269635	0.478112	0.529377	1.37919	-0.414533	-1.02728	DM	1
L243Q	-0.502328	-0.448572	-0.535769	1.8728	-0.058554	-0.526839	1.12299	-0.332571	0.179191	0.206059	Unknown	2
L243R	1.94395	1.14919	0.442402	-1.85853	0.0616173	-0.526839	1.32086	-1.36131	-0.414533	1.43183	Unknown	2
L243V	-0.891308	-0.164604	-0.213407	-1.18511	-0.0878048	-0.526839	1.51873	0.013153	0.179191	-0.104167	Unknown	2
L244M	1.00977	0.00528826	1.41189	0.294403	0.0358943	-0.275601	-0.459973	0.013153	-0.414533	0.206059	Unknown	2
L244P	-0.900553	0.179761	0.0281032	-0.348871	-0.229819	-0.778077	0.529377	-1.01559	-0.414533	1.12917	Unknown	2
L244Q	-0.0710269	-0.0504133	-1.53317	-1.4779	-0.268988	-0.275601	0.727247	0.350445	-0.414533	-0.104167	Unknown	2
L244R	0.00265802	-0.0958564	-0.331856	0.311666	0.0669017	-1.53179	0.529377	2.07064	-0.414533	-1.64016	Unknown	2
L244V	-0.624758	-0.958191	-0.69501	-0.170503	-0.169887	1.48306	1.32086	0.013153	0.772914	-0.414392	Unknown	2
F245C	-2.19013	0.640647	1.44746	0.222028	-0.0475413	-0.275601	0.331507	-0.678296	0.772914	0.206059	Unknown	2
F245I	-1.66334	-1.42796	0.932549	0.319877	1.97707	0.478112	0.133637	0.350445	-0.993775	0.206059	Unknown	2
F245L	0.779553	0.736605	-1.62828	0.78278	0.156532	0.478112	-0.0642329	0.013153	-0.993775	0.508718	Unknown	2
F245S	0.28488	2.03855	-0.588397	0.805696	-0.121147	0.226874	0.727247	1.04189	-0.414533	-0.717052	Unknown	2
F245V	0.182193	-0.382246	0.359871	1.82628	0.182492	1.7343	0.727247	-1.36131	-0.993775	1.74205	Unknown	2
F245Y	-1.39189	-0.418436	1.20586	-0.413709	-0.161631	0.980588	1.32086	0.013153	-0.414533	0.206059	Unknown	2
S246A	0.37418	-0.935263	-0.532187	0.460018	-0.179349	-0.526839	-0.657843	0.350445	0.772914	-0.717052	Unknown	2
S246C	-0.158246	0.108398	0.449801	-0.447244	-0.163723	0.226874	1.7166	-1.01559	-0.414533	1.12917	Unknown	2
S246F	0.932724	1.90933	-0.440022	2.61728	-0.260442	0.226874	-0.262103	0.013153	-0.414533	0.206059	Unknown	2
S246P	-1.16068	0.228734	-0.581167	-0.61948	-0.137333	0.72935	-0.0642329	0.013153	-0.414533	0.206059	Unknown	2
S246T	-0.70006	-0.349027	-0.185248	-1.74048	-0.0407464	-0.526839	1.12299	0.350445	0.772914	-0.717052	Unknown	2
S246Y	-0.19532	1.69112	-0.904006	-1.39626	-0.132953	-0.778077	-0.459973	0.350445	0.772914	-0.717052	Unknown	2
