# Supplementary material for: Dynamicasome—a molecular dynamics-guided and AI-driven pathogenicity prediction catalogue for all genetic mutations
Source: Commun Biol. 2025 Jul 7;8:958. doi: 10.1038/s42003-025-08334-y (PMC12234709; doi:10.1038/s42003-025-08334-y)
Supplement: Supplementary file 3 — Supplementary Data 1 [file 42003_2025_8334_MOESM3_ESM.zip › PMM2-mutation-prediction-with-AI/SVM_Model_May10th.ipynb]

# %% [markdown]
# Data Importing

# %% [code]
path = 'MutR_10ScaledF_cata_NumCata.xlsx'

# %% [code]
# ls gdrive/MyDrive/PMM2/Data/

# %% [markdown]
# Import Libraries

# %% [code]
import pandas as pd
import numpy as np
from sklearn.model_selection import train_test_split
from sklearn.semi_supervised import LabelSpreading
from sklearn.metrics import classification_report, confusion_matrix, roc_curve, auc, accuracy_score
import matplotlib.pyplot as plt
from sklearn.preprocessing import label_binarize
from sklearn.multiclass import OneVsRestClassifier
from sklearn.ensemble import RandomForestClassifier
from sklearn.preprocessing import StandardScaler
from sklearn.model_selection import train_test_split
from sklearn.metrics import accuracy_score
from sklearn.ensemble import RandomForestClassifier
from sklearn.ensemble import GradientBoostingClassifier
from sklearn.svm import SVC

# %% [markdown]
# Put the whole data (imbalaanced- known_Unknown)data in Panda DataFrame

# %% [code]
df_Unbalanced = pd.read_excel(path)

# %% [code]
df_Unbalanced

# %% [code]
df_Unbalanced.shape

# %% [markdown]
# Put the SMOTE (On KNOWN) data in DataFrame

# %% [code]
df_balanced_Smore_X = pd.read_excel('Balanced_SMOTE_X_Fetures.xlsx')

# %% [code]
df_balanced_Smore_X

# %% [code]
df_balanced_Smore_Y = pd.read_excel('Balanced_SMOTE_Y_Labels.xlsx')

# %% [code]
unique_categories = df_balanced_Smore_Y['location'].unique()
category_counts = {}
for category in unique_categories:
  count = len(df_balanced_Smore_Y[df_balanced_Smore_Y['location'] == category])
  category_counts[category] = count
print(category_counts)

# %% [code]
df_balanced_Smore_Y

# %% [markdown]
# Split the SMOTE DATA For RF MOdel

# %% [code]
# Split the data into training and testing sets
X_train, X_test, y_train, y_test = train_test_split(df_balanced_Smore_X, df_balanced_Smore_Y, test_size=0.2, random_state=42)


# %% [code]
y_train

# %% [markdown]
# SCALE The Feature

# %% [code]
# Scale the features
scaler = StandardScaler()
X_train_scaled = scaler.fit_transform(X_train)
X_test_scaled = scaler.transform(X_test)

# %% [code]
# Print unique classes in y_train to ensure all are accounted for
unique_classes_in_y_train = np.unique(y_train)
print("Unique classes in y_train:", unique_classes_in_y_train)

# Your previously defined classes array
# print("Classes array passed to compute_class_weight:", classes)

# %% [markdown]
# Train The MOdel on SMOTE splitted train data

# %% [code]
# Train the Gradient Boosting Classifier model
svm_model_rbf = SVC(kernel='rbf', probability=True,  random_state=42)
# Train the model
svm_model_rbf.fit(X_train_scaled, y_train)

# %% [code]
# Set up early stopping
# from keras.callbacks import EarlyStopping
# early_stopping = EarlyStopping(monitor='val_loss', patience=5)

# %% [code]
# Train the model
#rf_model.fit(X_train_scaled, y_train)
# history = rf_model.fit(X_train_scaled, y_train)

# %% [code]
# from joblib import load
# model = load('/content/gdrive/My Drive/Naeyma/PMM2/10_Feautre_Balanced_Data/MOdel/SVM/SVM_May10th.h5')

# %% [markdown]
# Test The train model on SMOTE tested DAta

# %% [code]
# Predict on the test set
y_pred = svm_model_rbf.predict(X_test_scaled)

# Calculate accuracy
accuracy = accuracy_score(y_test, y_pred)
print(f'Accuracy: {accuracy}')

# %% [markdown]
# PLoting now Confusion Matrix

# %% [code]
# Confusion matrix
conf_matrix_rbf = confusion_matrix(y_test, y_pred)
print("Confusion Matrix with RBF kernel:")
print(conf_matrix_rbf)


# %% [code]
def plot_confusion_matrix(conf_matrix_rbf, classes, title='Confusion matrix', cmap=plt.cm.Blues):
    plt.imshow(conf_matrix_rbf, interpolation='nearest', cmap=cmap)
    plt.title(title)
    plt.colorbar()
    tick_marks = np.arange(len(classes))
    plt.xticks(tick_marks, classes, rotation=45)
    plt.yticks(tick_marks, classes)

    # Formatting the text in the confusion matrix boxes
    thresh = conf_matrix_rbf.max() / 2.
    it = np.nditer(conf_matrix_rbf, flags=['multi_index'])
    while not it.finished:
        i, j = it.multi_index
        plt.text(j, i, format(conf_matrix_rbf[i, j], 'd'),
                 horizontalalignment="center",
                 color="white" if conf_matrix_rbf[i, j] > thresh else "black")
        it.iternext()

    plt.ylabel('True label')
    plt.xlabel('Predicted label')
    plt.tight_layout()
    plt.show()

# Assuming cm is the confusion matrix and classes are the unique labels
plot_confusion_matrix(conf_matrix_rbf, classes=[0, 1, 3])

# %% [markdown]
# Plotting ROC on SMOTE tested Data predicted By Semi-Supervised Model

# %% [code]
from sklearn.preprocessing import label_binarize
from sklearn.metrics import roc_auc_score

# Binarize the output
y_test_bin = label_binarize(y_test, classes=[0, 1, 3])
y_pred_bin = label_binarize(y_pred, classes=[0, 1, 3])

# Compute ROC curve and ROC area for each class
fpr = dict()
tpr = dict()
roc_auc = dict()
n_classes = 3
for i in range(n_classes):
    fpr[i], tpr[i], _ = roc_curve(y_test_bin[:, i], y_pred_bin[:, i])
    roc_auc[i] = auc(fpr[i], tpr[i])

# Plot all ROC curves
plt.figure()
colors = ['blue', 'red', 'green']
name = ['Class 0', 'Class 1', 'Class 3']
for i in range(n_classes):
    plt.plot(fpr[i], tpr[i], color=colors[i], lw=2,
             label='ROC curve of class {0} (area = {1:0.2f})'.format(name[i], roc_auc[i]))

plt.plot([0, 1], [0, 1], 'k--', lw=2)
plt.xlim([0.0, 1.0])
plt.ylim([0.0, 1.05])
plt.xlabel('False Positive Rate')
plt.ylabel('True Positive Rate')
plt.title('Multi-class ROC')
plt.legend(loc="lower right")
plt.show()


# %% [code]
# import joblib
# joblib.dump(svm_model_rbf,'/content/gdrive/My Drive/Naeyma/PMM2/10_Feautre_Balanced_Data/MOdel/SVM/SVM_May10th.h5')

# %% [markdown]
#Find how many of the 1297 UNKNOWN data are predicted as B, DM or ambiguous by the SemiSupervised Model

# %% [code]
df_unknown = df_Unbalanced[df_Unbalanced['HGMD_Clinvar_1_clinvar_call_1_alphaMi'] == 'Unknown']

# %% [code]
df_unknown

# %% [code]
X_unknown = df_unknown.drop(['Mut_aranged', 'HGMD_Clinvar_1_clinvar_call_1_alphaMi', 'location', ], axis=1)
y_unknown= df_unknown['location']

# %% [code]
# scaler = StandardScaler()
# X_unknown_scaled = scaler.fit_transform(X_unknown)
pred_unknown  = svm_model_rbf.predict(X_unknown)

# %% [code]
pred_unknown

# %% [code]
unique_elements = np.unique(pred_unknown)
unique_elements

# %% [code]
num_categories = len(unique_elements)

# %% [code]
print("Unique categories:", unique_elements)
print("Number of unique categories:", num_categories)

# %% [code]
unique_elements, counts = np.unique(pred_unknown, return_counts=True)

# %% [code]
categories_1= []
counts_1 = []
for category, count in zip(unique_elements, counts):
    categories_1.append(category)
    counts_1.append(count)
    # print(f"Category {category} appears {count} times.")

# %% [code]
counts_1

# %% [markdown]
# Make a dataframe where we added a SSM(semi supervised Model) predicted label with our original UNKNOWN existing DataFrame and SAVE them

# %% [code]
pred_unknown

# %% [code]
df_unknown['predicted_SVM'] = pred_unknown

# %% [code]
# df_unknown.to_excel('/content/gdrive/My Drive/Naeyma/PMM2/10_Feautre_Balanced_Data/Data/UNKNOWN/Unknown_PreictedBySVM.xlsx')

# %% [code]
df_unknown

# %% [markdown]
# Plot The Mutated Residue which are Unknown but now Predicted by SS

# %% [code]
import pandas as pd
import seaborn as sns
import matplotlib.pyplot as plt

# Prepare data for heatmap
heatmap_data = pd.crosstab(df_unknown['Mut_aranged'], df_unknown['predicted_SVM'])

# Create a heatmap
plt.figure(figsize=(10, 12))
sns.heatmap(heatmap_data, annot=True, cmap='viridis', fmt='d')
plt.title('Heatmap of Mutation Arrangements by Predicted Categories')
plt.xlabel('Predicted Category')
plt.ylabel('Mutation Arranged')
plt.show()


# %% [code]
import matplotlib.pyplot as plt

print(categories_1)
print(counts_1)


# %% [code]
# Your original list of categories
categories_1 = [0, 1, 3]

# Mapping from numerical labels to strings
category_labels = {
    0: "Benign",
    1: "Damaging",
    3: "Ambiguous"
}

# Replace elements in the list based on the mapping
replaced_categories = [category_labels[category] for category in categories_1]

# Print the updated list
print(replaced_categories)

# %% [code]
# Colors
colors = plt.cm.viridis([0.2, 0.5, 0.8])

# Plotting the pie chart
fig, ax = plt.subplots()
wedges, texts, autotexts = ax.pie(counts_1, labels=replaced_categories, autopct='%1.1f%%', startangle=90, colors=colors)

# Beautify the plot
ax.set_title('Distribution of Predicted Categories')
plt.setp(autotexts, size=8, weight="bold", color="white")

# Display the plot
plt.show()

# %% [code]
tpr

# %% [code]
fpr

# %% [code]
roc_auc

# %% [code]
accuracy

# %% [code]
!ls /content/gdrive/My Drive
