# Supplementary material for: Dynamicasome—a molecular dynamics-guided and AI-driven pathogenicity prediction catalogue for all genetic mutations
Source: Commun Biol. 2025 Jul 7;8:958. doi: 10.1038/s42003-025-08334-y (PMC12234709; doi:10.1038/s42003-025-08334-y)
Supplement: Supplementary file 3 — Supplementary Data 1 [file 42003_2025_8334_MOESM3_ESM.zip › PMM2-mutation-prediction-with-AI/Balanced_SMOTE_Y_Labels.xlsx]

## Sheet: Sheet1
location
0
1
0
0
0
0
0
0
0
0
0
0
0
0
0
0
0
0
0
0
0
0
0
0
0
0
0
0
0
0
0
0
0
0
0
0
0
0
0
0
0
0
0
1
1
1
1
1
1
1
1
1
3
1
1
1
1
0
1
1
1
1
1
1
1
1
1
1
1
1
1
1
1
1
1
1
1
1
1
1
0
1
1
1
1
1
1
1
1
1
1
1
1
1
1
1
1
1
1
1
1
1
0
1
0
1
1
1
0
1
1
0
1
1
1
1
0
1
0
1
1
3
0
1
1
1
1
1
1
1
3
1
1
1
1
1
1
3
1
1
1
3
1
1
0
1
1
1
1
1
3
1
0
1
1
0
1
0
0
0
0
0
0
0
0
0
0
0
0
0
0
0
0
0
0
0
0
0
0
0
0
0
0
0
0
0
0
0
0
0
0
0
0
0
0
0
0
0
0
0
3
3
3
3
3
3
3
3
3
3
3
3
3
3
3
3
3
3
3
3
3
3
3
3
3
3
3
3
3
3
3
3
3
3
3
3
3
3
3
3
3
3
3
3
3
3
3
3
3
3
3
3
3
3
3
3
3
3
3
3
3
3
3
3
3
3
3
3
3
3
3
3
3
3
3
3
3
3
3
3
3
3
3
3
3
3
3
3
3
3
3
